# Supplementary material for: Identification of Novel Target Genes for Safer and More Specific Control of Root-Knot Nematodes from a Pan-Genome Mining
Source: PLoS Pathog. 2013 Oct 31;9(10):e1003745. doi: 10.1371/journal.ppat.1003745 (PMC3814813; doi:10.1371/journal.ppat.1003745)
Supplement: Table S1 — Gene Ontology terms in M. incognita , M. hapla and in protein set 1. For the 3 ontologies, (A) ‘biological process’, (B) ‘molecular function’, (C) ‘cellular components of the gene ontology, we report the abundance of GO-slim general ontology terms in M. hapla, M. incognita and protein set 1. Raw abundance and proportion of total terms in a given ontology for a given set are indicated. The last raw represents the difference in proportion between protein set 1 and the average proportion in the whole RKN proteomes. A color gradient from enriched terms in red toward depleted terms in green accompanies the values. (XLSX) [file ppat.1003745.s005.xlsx]

## Sheet: (A) Biol Proc
BIOLOGICAL PROCESS
		Meloidogyne hapla		Meloidogyne incongita		Set1		Relat Abund
GO ID	GO Description	Abundance	Proportion	Abundance	Proportion	Abundance	Proportion	Set1 vs RKN
GO:0006350	transcription	370	7.85396	620	8.94145	315	15.6483	7.25058
GO:0050789	regulation of biological process	367	7.79028	615	8.86934	235	11.6741	3.34431
GO:0019538	protein metabolic process	331	7.02611	587	8.46553	220	10.929	3.18314
GO:0006464	protein modification process	414	8.78794	617	8.89818	227	11.2767	2.43364
GO:0005975	carbohydrate metabolic process	160	3.39631	261	3.76406	94	4.66965	1.08946
GO:0006996	organelle organization	71	1.50711	92	1.3268	40	1.98708	0.570131
GO:0000003	reproduction	7	0.148588	16	0.230747	9	0.447094	0.257426
GO:0007275	multicellular organismal development	11	0.233496	29	0.418229	8	0.397417	0.0715542
GO:0009056	catabolic process	130	2.7595	227	3.27372	62	3.07998	0.0633688
GO:0008219	cell death	2	0.0424538	4	0.0576868	2	0.0993542	0.0492839
GO:0030154	cell differentiation	1	0.0212269	1	0.0144217	1	0.0496771	0.0318528
GO:0007010	cytoskeleton organization	19	0.403311	24	0.346121	8	0.397417	0.0227008
GO:0016032	viral reproduction	2	0.0424538	0	0	0	0	-0.0212269
GO:0009605	response to external stimulus	1	0.0212269	2	0.0288434	0	0	-0.0250351
GO:0040029	regulation of gene expression, epigenetic	2	0.0424538	2	0.0288434	0	0	-0.0356486
GO:0007267	cell-cell signaling	2	0.0424538	3	0.0432651	0	0	-0.0428595
GO:0008283	cell proliferation	2	0.0424538	3	0.0432651	0	0	-0.0428595
GO:0007005	mitochondrion organization	5	0.106135	6	0.0865301	1	0.0496771	-0.0466553
GO:0007049	cell cycle	15	0.318404	25	0.360542	5	0.248385	-0.0910875
GO:0006950	response to stress	59	1.25239	68	0.980675	19	0.943865	-0.172667
GO:0006629	lipid metabolic process	95	2.01656	117	1.68734	33	1.63934	-0.212603
GO:0016043	cellular component organization	54	1.14625	83	1.197	17	0.844511	-0.327116
GO:0006091	generation of precursor metabolites and energy	47	0.997665	68	0.980675	12	0.596125	-0.393045
GO:0019725	cellular homeostasis	24	0.509446	34	0.490337	0	0	-0.499892
GO:0006811	ion transport	179	3.79962	229	3.30257	59	2.93095	-0.620144
GO:0006519	cellular amino acid and derivative metabolic process	88	1.86797	117	1.68734	23	1.14257	-0.63508
GO:0008150	biological_process	257	5.45532	365	5.26392	93	4.61997	-0.739647
GO:0015031	protein transport	80	1.69815	101	1.45659	12	0.596125	-0.981247
GO:0007154	cell communication	62	1.31607	76	1.09605	4	0.198708	-1.00735
GO:0008152	metabolic process	394	8.3634	523	7.54254	131	6.5077	-1.44527
GO:0007165	signal transduction	104	2.2076	120	1.7306	9	0.447094	-1.52201
GO:0006810	transport	331	7.02611	417	6.01384	100	4.96771	-1.55227
GO:0006259	DNA metabolic process	205	4.35152	308	4.44188	56	2.78192	-1.61478
GO:0009058	biosynthetic process	354	7.51433	542	7.81656	117	5.81222	-1.85322
GO:0006139	nucleobase, nucleoside, nucleotide and nucleic acid metabolic process	287	6.09212	377	5.43698	74	3.67611	-2.08845
GO:0006412	translation	179	3.79962	255	3.67753	27	1.34128	-2.39729
Total		4711		6934		2013

## Sheet: (B) Mol Func
MOLECULAR FUNCTION
		Meloidogyne hapla		Meloidogyne incongita		Set1		Relat Abund
GO ID	GO Description	Abundance	Proportion	Abundance	Proportion	Abundance	Proportion	Set1 vs RKN
GO:0003700	transcription factor activity	202	3.33609	350	3.72578	197	6.54268	3.01174
GO:0004872	receptor activity	126	2.08092	187	1.99063	131	4.35071	2.31494
GO:0008233	peptidase activity	231	3.81503	392	4.17288	174	5.77881	1.78486
GO:0005488	binding	498	8.22461	825	8.7822	309	10.2624	1.75897
GO:0003677	DNA binding	448	7.39884	781	8.31382	277	9.1996	1.34327
GO:0004672	protein kinase activity	259	4.27746	372	3.95997	164	5.4467	1.32798
GO:0030246	carbohydrate binding	40	0.660611	69	0.734511	59	1.95948	1.26192
GO:0005515	protein binding	394	6.50702	565	6.01448	219	7.27333	1.01258
GO:0016740	transferase activity	461	7.61354	726	7.72834	259	8.60179	0.930854
GO:0003682	chromatin binding	28	0.462428	37	0.393868	21	0.697443	0.269295
GO:0005326	neurotransmitter transporter activity	13	0.214699	19	0.202257	13	0.43175	0.223273
GO:0005509	calcium ion binding	34	0.561519	44	0.468384	17	0.564596	0.0496447
GO:0003779	actin binding	24	0.396367	23	0.244837	10	0.332116	0.0115137
GO:0003674	molecular function	0	0	2	0.0212902	0	0	-0.0106451
GO:0009055	electron carrier activity	35	0.578035	79	0.840962	20	0.664231	-0.0452673
GO:0005102	receptor binding	19	0.31379	18	0.191612	6	0.199269	-0.0534316
GO:0008092	cytoskeletal protein binding	5	0.0825764	5	0.0532255	0	0	-0.0679009
GO:0004721	phosphoprotein phosphatase activity	42	0.693642	58	0.617415	17	0.564596	-0.090932
GO:0016209	antioxidant activity	23	0.379851	30	0.319353	7	0.232481	-0.117121
GO:0003676	nucleic acid binding	276	4.55822	426	4.53481	133	4.41714	-0.129376
GO:0004871	signal transducer activity	37	0.611065	75	0.798382	14	0.464962	-0.239762
GO:0008135	translation factor activity, nucleic acid binding	25	0.412882	35	0.372578	4	0.132846	-0.259884
GO:0008289	lipid binding	35	0.578035	40	0.425804	7	0.232481	-0.269438
GO:0016301	kinase activity	46	0.759703	53	0.56419	9	0.298904	-0.363042
GO:0003774	motor activity	36	0.59455	42	0.447094	4	0.132846	-0.387976
GO:0005216	ion channel activity	108	1.78365	131	1.39451	34	1.12919	-0.459886
GO:0030528	transcription regulator activity	63	1.04046	112	1.19225	18	0.597808	-0.518548
GO:0004518	nuclease activity	62	1.02395	207	2.20353	32	1.06277	-0.550971
GO:0005198	structural molecule activity	177	2.9232	358	3.81094	83	2.75656	-0.610514
GO:0003723	RNA binding	177	2.9232	178	1.89483	51	1.69379	-0.715226
GO:0030234	enzyme regulator activity	114	1.88274	137	1.45838	27	0.896712	-0.773848
GO:0005215	transporter activity	198	3.27002	276	2.93805	67	2.22517	-0.878861
GO:0016787	hydrolase activity	434	7.16763	660	7.02576	170	5.64596	-1.45073
GO:0000166	nucleotide binding	750	12.3865	1184	12.6038	271	9.00033	-3.49479
GO:0003824	catalytic activity	635	10.4872	898	9.55929	187	6.21056	-3.81269
		6055		9394		3011

## Sheet: (C) Cell Comp
CELLULAR COMPONENT
		Meloidogyne hapla		Meloidogyne incongita		Set1		Relat Abund
GO ID	GO Description	Abundance	Proportion	Abundance	Proportion	Abundance	Proportion	Set1 vs RKN
GO:0005634	nucleus	316	13.8293	454	14.57	191	23.2643	9.06467
GO:0005623	cell	718	31.4223	926	29.7176	291	35.4446	4.87463
GO:0005576	extracellular region	49	2.14442	69	2.21438	42	5.11571	2.93631
GO:0005694	chromosome	57	2.49453	73	2.34275	35	4.26309	1.84446
GO:0005886	plasma membrane	64	2.80088	89	2.85623	33	4.01949	1.19094
GO:0005764	lysosome	6	0.262582	8	0.256739	6	0.730816	0.471155
GO:0005575	cellular_component	2	0.0875274	3	0.0962773	3	0.365408	0.273506
GO:0043226	organelle	2	0.0875274	8	0.256739	3	0.365408	0.193275
GO:0030312	external encapsulating structure	4	0.175055	6	0.192555	3	0.365408	0.181603
GO:0030313	cell envelope	4	0.175055	6	0.192555	3	0.365408	0.181603
GO:0005777	peroxisome	7	0.306346	6	0.192555	3	0.365408	0.115958
GO:0005815	microtubule organizing center	1	0.0437637	0	0	1	0.121803	0.0999208
GO:0005635	nuclear envelope	10	0.437637	13	0.417202	4	0.487211	0.0597916
GO:0005739	mitochondrion	39	1.70678	68	2.18228	16	1.94884	0.0043087
GO:0000228	nuclear chromosome	3	0.131291	5	0.160462	1	0.121803	-0.0240739
GO:0005794	Golgi apparatus	19	0.83151	38	1.21951	8	0.974421	-0.0510896
GO:0005615	extracellular space	3	0.131291	0	0	0	0	-0.0656455
GO:0005773	vacuole	5	0.218818	6	0.192555	1	0.121803	-0.0838838
GO:0005730	nucleolus	4	0.175055	5	0.160462	0	0	-0.167758
GO:0005654	nucleoplasm	28	1.22538	41	1.31579	9	1.09622	-0.174362
GO:0005578	proteinaceous extracellular matrix	22	0.962801	22	0.706033	5	0.609013	-0.225404
GO:0005829	cytosol	14	0.612691	17	0.545571	2	0.243605	-0.335526
GO:0016023	cytoplasmic membrane-bounded vesicle	11	0.4814	18	0.577664	0	0	-0.529532
GO:0005856	cytoskeleton	41	1.79431	62	1.98973	11	1.33983	-0.552191
GO:0005783	endoplasmic reticulum	43	1.88184	47	1.50834	7	0.852619	-0.842472
GO:0005737	cytoplasm	141	6.17068	182	5.84082	35	4.26309	-1.74266
GO:0005840	ribosome	105	4.59519	156	5.00642	10	1.21803	-3.58278
GO:0043234	protein complex	242	10.5908	312	10.0128	40	4.87211	-5.42972
GO:0005622	intracellular	325	14.2232	476	15.276	58	7.06456	-7.68504
Total		2285		3116		821
