# Supplementary material for: Identification of Novel Target Genes for Safer and More Specific Control of Root-Knot Nematodes from a Pan-Genome Mining
Source: PLoS Pathog. 2013 Oct 31;9(10):e1003745. doi: 10.1371/journal.ppat.1003745 (PMC3814813; doi:10.1371/journal.ppat.1003745)
Supplement: Table S2 — 232 effector-like proteins supported by transcriptional data. We list the 232 effector-like proteins that received transcriptional support and associated information. We include, the RKN species (M. hapla or M. incognita), the protein accession number, the length in amino-acids of the corresponding protein, the presence in plant-damaging species according to OrthoMCL and BLASTp analyses, the source of transcriptional support, presence of a known Pfam protein domain, and, whether the protein is a known effector. (XLS) [file ppat.1003745.s006.xls]

## Sheet: Feuil1
RKN species	Protein name	Lenght (aa)	Presence in plant-damaging species	Transcriptional support	Pfam domain	Known effector
M. hapla	Mh_Contig1089:44680..45981	404	BLAST - Meloidogyne: No - Others: 1 hit in Myzus persicae (belongs to Aphididae). 1 hit in Manduca sexta (belongs to Lepidoptera). 1 hit in Spodoptera exigua (belongs to Lepidoptera). 1 hit in Lonomia obliqua (belongs to Lepidoptera). 1 hit in Helicoverpa armigera (belongs to Lepidoptera). 1 hit in Samia cynthia ricini (belongs to Lepidoptera). 1 hit in Helicoverpa assulta (belongs to Lepidoptera…	Nembase_6_Meloidogyne: 2 hits in Meloidogyne hapla.	Papain family cysteine protease
M. hapla	Mh_Contig1451:8936..11450	483	BLAST - Meloidogyne: No - Others: No ---- OrthoMCL - Meloidogyne: No - Others: B_malayi : 1	Nembase_6_Meloidogyne: 1 hit in Meloidogyne incognita. 1 hit in Meloidogyne hapla.
M. hapla	Mh_Contig1905:330..998	174	BLAST - Meloidogyne: 1 hit in Meloidogyne incognita. 4 hits in Meloidogyne javanica. - Others: 4 hits in Bursaphelenchus xylophilus (belongs to Tylenchida). 34 hits in Globodera rostochiensis. 1 hit in Ditylenchus africanus (belongs to Tylenchida). 1 hit in Globodera pallida. 2 hits in Bursaphelenchus mucronatus (belongs to Tylenchida). ---- OrthoMCL - Meloidogyne: No - Others: No	Nembase_6_Meloidogyne: 1 hit in Meloidogyne hapla.	Rare lipoprotein A (RlpA)-like double-psi beta-barrel
M. hapla	Mh_Contig1972:1327..1779	110	BLAST - Meloidogyne: No - Others: No ---- OrthoMCL - Meloidogyne: No - Others: B_malayi : 1	Nembase_2_Bursaphelencus: 1 hit in Bursaphelencus mucronatus.	Ground-like domain
M. hapla	Mh_Contig2148:12853..13941	191	BLAST - Meloidogyne: 1 hit in Meloidogyne incognita. - Others: No ---- OrthoMCL - Meloidogyne: No - Others: No	Nembase_6_Meloidogyne: 1 hit in Meloidogyne javanica. 1 hit in Meloidogyne incognita. 1 hit in Meloidogyne chitwoodi. 1 hit in Meloidogyne hapla. 1 hit in Meloidogyne arenaria. ---- Nembase_8_other_Tylenchides: 1 hit in Pratylenchus vulnus.
M. hapla	Mh_Contig214:62589..65034	598	BLAST - Meloidogyne: No - Others: 1 hit in Acyrthosiphon pisum (belongs to Aphididae). ---- OrthoMCL - Meloidogyne: No - Others: No	Nembase_6_Meloidogyne: 2 hits in Meloidogyne incognita.	Leucine Rich Repeat
M. hapla	Mh_Contig2874:4892..6143	154	BLAST - Meloidogyne: 2 hits in Meloidogyne incognita. 1 hit in Meloidogyne arenaria. - Others: 1 hit in Globodera rostochiensis. 2 hits in Heterodera glycines. ---- OrthoMCL - Meloidogyne: No - Others: No	Nembase_6_Meloidogyne: 1 hit in Meloidogyne incognita. 1 hit in Meloidogyne hapla. 2 hits in Meloidogyne arenaria.	Cysteine-rich secretory protein family
M. hapla	Mh_Contig338:88903..90108	241	BLAST - Meloidogyne: 4 hits in Meloidogyne incognita. 1 hit in Meloidogyne javanica. - Others: 1 hit in Bursaphelenchus xylophilus (belongs to Tylenchida). 1 hit in Aphelenchus avenae (belongs to Tylenchida). 2 hits in Phytophthora infestans T30-4 (belongs to Phytophthora infestans). 2 hits in Heterodera glycines. 3 hits in Globodera pallida. 1 hit in Heterodera schachtii. 2 hits in Bursaphelench…	Nembase_6_Meloidogyne: 3 hits in Meloidogyne hapla.
M. hapla	Mh_Contig435:5073..6113	168	BLAST - Meloidogyne: 1 hit in Meloidogyne incognita. - Others: No ---- OrthoMCL - Meloidogyne: No - Others: No	Nembase_6_Meloidogyne: 1 hit in Meloidogyne javanica. 1 hit in Meloidogyne incognita. 1 hit in Meloidogyne hapla.
M. hapla	Mh_Contig649:51935..54222	520	BLAST - Meloidogyne: No - Others: No ---- OrthoMCL - Meloidogyne: No - Others: B_malayi : 2	Nembase_8_other_Tylenchides: 1 hit in Globodera rostochiensis.
M. incognita	Minc00169a	467	BLAST - Meloidogyne: 1 hit in Meloidogyne javanica. - Others: 1 hit in Dickeya dadantii 3937. 9 hits in Heterodera glycines. 1 hit in Ditylenchus africanus (belongs to Tylenchida). 2 hits in Aphelenchus avenae (belongs to Tylenchida). 1 hit in Heterodera avenae (belongs to Tylenchida). 2 hits in Ditylenchus destructor (belongs to Tylenchida). 2 hits in Heterodera schachtii. 1 hit in Pratylenchus …	Nembase_6_Meloidogyne: 1 hit in Meloidogyne javanica. 1 hit in Meloidogyne incognita. ---- RNA_Seq_ANSA_Mincognita_mix: 2 ---- RNA_Seq_ANWF_Mincognita_group2: 1 ---- Mincognita_EST_J2: 9	Cellulase (glycosyl hydrolase family 5)	Cellulase
M. incognita	Minc00169b	473	BLAST - Meloidogyne: 1 hit in Meloidogyne javanica. - Others: 1 hit in Dickeya dadantii 3937. 2 hits in Aphelenchus avenae (belongs to Tylenchida). 1 hit in Pectobacterium atrosepticum SCRI1043. 6 hits in Globodera rostochiensis. 9 hits in Heterodera glycines. 1 hit in Ditylenchus africanus (belongs to Tylenchida). 1 hit in Heterodera avenae (belongs to Tylenchida). 2 hits in Ditylenchus destruct…	Nembase_6_Meloidogyne: 1 hit in Meloidogyne javanica. 1 hit in Meloidogyne incognita. ---- RNA_Seq_ANSA_Mincognita_mix: 2 ---- RNA_Seq_ANWF_Mincognita_group2: 1 ---- Mincognita_EST_J2: 9	Cellulase (glycosyl hydrolase family 5)	Cellulase
M. incognita	Minc00192	265	BLAST - Meloidogyne: No - Others: No ---- OrthoMCL - Meloidogyne: M_hapla : 2 - Others: No	RNA_Seq_ANWB_Mincognita_females: 1
M. incognita	Minc00331b	352	BLAST - Meloidogyne: No - Others: No ---- OrthoMCL - Meloidogyne: M_hapla : 1 - Others: No	dbEST_Mincognita: 285 ---- Nembase_6_Meloidogyne: 2 hits in Meloidogyne javanica. 7 hits in Meloidogyne incognita. 1 hit in Meloidogyne paranaensis. 1 hit in Meloidogyne hapla. 2 hits in Meloidogyne arenaria. ---- RNA_Seq_ANWB_Mincognita_females: 2 ---- RNA_Seq_ANWC_Mincognita_males: 1 ---- RNA_Seq_ANWF_Mincognita_group2: 1 ---- Mincognita_EST_J2: 1 ---- Mincognita_EST_J3: 147 ---- Mincognita_EST…
M. incognita	Minc00365	559	BLAST - Meloidogyne: 2 hits in Meloidogyne javanica. - Others: 1 hit in Acyrthosiphon pisum (belongs to Aphididae). ---- OrthoMCL - Meloidogyne: No - Others: No	RNA_Seq_ANWA_Mincognita_eggs: 3 ---- RNA_Seq_ANWC_Mincognita_males: 3 ---- RNA_Seq_ANWF_Mincognita_group2: 2 ---- RNA_Seq_ANWG_Mincognita_group3: 1
M. incognita	Minc00449	913	BLAST - Meloidogyne: No - Others: No ---- OrthoMCL - Meloidogyne: M_hapla : 3 - Others: No	Nembase_6_Meloidogyne: 1 hit in Meloidogyne incognita. 1 hit in Meloidogyne paranaensis. ---- RNA_Seq_ANWA_Mincognita_eggs: 2 ---- RNA_Seq_ANWB_Mincognita_females: 1 ---- Mincognita_EST_J2: 1
M. incognita	Minc00450	426	BLAST - Meloidogyne: No - Others: No ---- OrthoMCL - Meloidogyne: M_hapla : 1 - Others: No	dbEST_Mincognita: 5 ---- RNA_Seq_ANSA_Mincognita_mix: 1 ---- RNA_Seq_ANWA_Mincognita_eggs: 1 ---- RNA_Seq_ANWF_Mincognita_group2: 1 ---- RNA_Seq_ANWG_Mincognita_group3: 2 ---- EST_All_August_2009: 1 ---- Mincognita_EST_J2: 3
M. incognita	Minc00478	2015	BLAST - Meloidogyne: No - Others: No ---- OrthoMCL - Meloidogyne: M_hapla : 4 - Others: No	RNA_Seq_ANWA_Mincognita_eggs: 1 ---- RNA_Seq_ANWC_Mincognita_males: 1 ---- RNA_Seq_ANWF_Mincognita_group2: 1 ---- RNA_Seq_ANWG_Mincognita_group3: 1	Poly(A) polymerase central domain
M. incognita	Minc00481	2036	BLAST - Meloidogyne: No - Others: No ---- OrthoMCL - Meloidogyne: M_hapla : 4 - Others: No	RNA_Seq_ANSA_Mincognita_mix: 1 ---- RNA_Seq_ANWA_Mincognita_eggs: 1 ---- RNA_Seq_ANWB_Mincognita_females: 1 ---- RNA_Seq_ANWC_Mincognita_males: 3 ---- RNA_Seq_ANWF_Mincognita_group2: 1 ---- RNA_Seq_ANWG_Mincognita_group3: 1	Carboxylesterase ---- Poly(A) polymerase central domain
M. incognita	Minc00655	179	BLAST - Meloidogyne: No - Others: No ---- OrthoMCL - Meloidogyne: M_hapla : 1 - Others: No	dbEST_Mincognita: 2 ---- Nembase_6_Meloidogyne: 1 hit in Meloidogyne incognita.
M. incognita	Minc00686	246	BLAST - Meloidogyne: No - Others: No ---- OrthoMCL - Meloidogyne: M_hapla : 1 - Others: No	dbEST_Mincognita: 1 ---- Nembase_6_Meloidogyne: 1 hit in Meloidogyne incognita. 1 hit in Meloidogyne paranaensis. 1 hit in Meloidogyne hapla. 1 hit in Meloidogyne arenaria. ---- RNA_Seq_ANSA_Mincognita_mix: 1 ---- RNA_Seq_ANWD_Mincognita_J3J4: 2 ---- RNA_Seq_ANWG_Mincognita_group3: 1	Pepsin inhibitor-3-like repeated domain
M. incognita	Minc00782	129	BLAST - Meloidogyne: No - Others: No ---- OrthoMCL - Meloidogyne: M_hapla : 1 - Others: No	Nembase_6_Meloidogyne: 1 hit in Meloidogyne paranaensis. 1 hit in Meloidogyne hapla.
M. incognita	Minc00801	361	BLAST - Meloidogyne: No - Others: No ---- OrthoMCL - Meloidogyne: M_hapla : 1 - Others: No	dbEST_Mincognita: 9 ---- Nembase_6_Meloidogyne: 2 hits in Meloidogyne paranaensis. ---- RNA_Seq_ANSA_Mincognita_mix: 2 ---- RNA_Seq_ANWA_Mincognita_eggs: 1 ---- RNA_Seq_ANWD_Mincognita_J3J4: 1 ---- RNA_Seq_ANWF_Mincognita_group2: 1 ---- RNA_Seq_ANWG_Mincognita_group3: 3 ---- Mincognita_EST_J3: 5 ---- Mincognita_EST_Egg: 1
M. incognita	Minc00886	361	BLAST - Meloidogyne: No - Others: No ---- OrthoMCL - Meloidogyne: M_hapla : 1 - Others: No	RNA_Seq_ANSA_Mincognita_mix: 1 ---- Mincognita_EST_J2: 3	Eukaryotic aspartyl protease
M. incognita	Minc00888	151	BLAST - Meloidogyne: No - Others: 1 hit in Globodera rostochiensis. 1 hit in Heterodera glycines. ---- OrthoMCL - Meloidogyne: M_hapla : 1 - Others: No	Nembase_6_Meloidogyne: 1 hit in Meloidogyne incognita.	Putative peptidoglycan binding domain
M. incognita	Minc01000	155	BLAST - Meloidogyne: No - Others: No ---- OrthoMCL - Meloidogyne: M_hapla : 1 - Others: No	dbEST_Mincognita: 1
M. incognita	Minc01062	414	BLAST - Meloidogyne: No - Others: No ---- OrthoMCL - Meloidogyne: M_hapla : 1 - Others: No	RNA_Seq_ANSA_Mincognita_mix: 1
M. incognita	Minc01071	663	BLAST - Meloidogyne: No - Others: No ---- OrthoMCL - Meloidogyne: M_hapla : 1 - Others: No	RNA_Seq_ANSA_Mincognita_mix: 1 ---- RNA_Seq_ANWA_Mincognita_eggs: 2 ---- RNA_Seq_ANWB_Mincognita_females: 1 ---- RNA_Seq_ANWC_Mincognita_males: 1 ---- RNA_Seq_ANWF_Mincognita_group2: 1 ---- RNA_Seq_ANWG_Mincognita_group3: 1
M. incognita	Minc01097	249	BLAST - Meloidogyne: No - Others: No ---- OrthoMCL - Meloidogyne: M_hapla : 1 - Others: No	Nembase_6_Meloidogyne: 1 hit in Meloidogyne arenaria. ---- Mincognita_EST_J2: 1	Ground-like domain
M. incognita	Minc01278	85	BLAST - Meloidogyne: No - Others: 1 hit in Heterodera glycines. ---- OrthoMCL - Meloidogyne: No - Others: No	RNA_Seq_ANSA_Mincognita_mix: 1
M. incognita	Minc01404	139	BLAST - Meloidogyne: No - Others: No ---- OrthoMCL - Meloidogyne: M_hapla : 1 - Others: No	RNA_Seq_ANWA_Mincognita_eggs: 1
M. incognita	Minc01501	272	BLAST - Meloidogyne: No - Others: No ---- OrthoMCL - Meloidogyne: M_hapla : 2 - Others: No	RNA_Seq_ANWB_Mincognita_females: 1
M. incognita	Minc01517	278	BLAST - Meloidogyne: No - Others: 1 hit in Nectria haematococca mpVI. 1 hit in Nectria haematococca mpVI 77-13-4 (belongs to Nectria haematococca mpVI). 21 hits in Globodera pallida. 1 hit in Streptomyces scabiei 87.22 (belongs to Streptomyces scabiei). 3 hits in Globodera tabacum 'azteca' (belongs to Tylenchida). 1 hit in Bursaphelenchus mucronatus (belongs to Tylenchida). 3 hits in Globodera ta…	Nembase_6_Meloidogyne: 2 hits in Meloidogyne incognita. 1 hit in Meloidogyne arenaria.	Pectate lyase	Pectate lyase
M. incognita	Minc01521	278	BLAST - Meloidogyne: No - Others: 1 hit in Nectria haematococca mpVI 77-13-4 (belongs to Nectria haematococca mpVI). 3 hits in Globodera tabacum virginiae (belongs to Tylenchida). 1 hit in Pectobacterium atrosepticum SCRI1043. 15 hits in Globodera rostochiensis. 1 hit in Magnaporthe oryzae 70-15. 5 hits in Globodera tabacum tabacum (belongs to Tylenchida). 1 hit in Nectria haematococca mpVI. 21 h…	Nembase_6_Meloidogyne: 2 hits in Meloidogyne incognita. 1 hit in Meloidogyne arenaria.	Pectate lyase	Pectate lyase
M. incognita	Minc01587a	321	BLAST - Meloidogyne: No - Others: No ---- OrthoMCL - Meloidogyne: M_hapla : 1 - Others: No	dbEST_Mincognita: 1 ---- Nembase_6_Meloidogyne: 2 hits in Meloidogyne javanica. 1 hit in Meloidogyne incognita. 1 hit in Meloidogyne arenaria. ---- RNA_Seq_ANSA_Mincognita_mix: 4 ---- Mincognita_EST_J2: 17
M. incognita	Minc01587b	316	BLAST - Meloidogyne: No - Others: No ---- OrthoMCL - Meloidogyne: M_hapla : 1 - Others: No	dbEST_Mincognita: 1 ---- Nembase_6_Meloidogyne: 2 hits in Meloidogyne javanica. 1 hit in Meloidogyne incognita. 1 hit in Meloidogyne arenaria. ---- RNA_Seq_ANSA_Mincognita_mix: 4 ---- Mincognita_EST_J2: 17
M. incognita	Minc01632	155	BLAST - Meloidogyne: No - Others: No ---- OrthoMCL - Meloidogyne: M_hapla : 1 - Others: No	RNA_Seq_ANWA_Mincognita_eggs: 1 ---- RNA_Seq_ANWF_Mincognita_group2: 1 ---- Mincognita_EST_J2: 2 ---- Mincognita_EST_J3: 1
M. incognita	Minc01779	1524	BLAST - Meloidogyne: No - Others: No ---- OrthoMCL - Meloidogyne: M_hapla : 2 - Others: No	RNA_Seq_ANWC_Mincognita_males: 1
M. incognita	Minc02097	532	BLAST - Meloidogyne: No - Others: No ---- OrthoMCL - Meloidogyne: M_hapla : 1 - Others: No	RNA_Seq_ANSA_Mincognita_mix: 2 ---- RNA_Seq_ANWB_Mincognita_females: 1 ---- RNA_Seq_ANWF_Mincognita_group2: 3 ---- RNA_Seq_ANWG_Mincognita_group3: 1 ---- EST_All_August_2009: 1
M. incognita	Minc02251	711	BLAST - Meloidogyne: No - Others: No ---- OrthoMCL - Meloidogyne: M_hapla : 1 - Others: No	RNA_Seq_ANSA_Mincognita_mix: 1 ---- RNA_Seq_ANWA_Mincognita_eggs: 1 ---- RNA_Seq_ANWB_Mincognita_females: 1 ---- RNA_Seq_ANWC_Mincognita_males: 1 ---- RNA_Seq_ANWF_Mincognita_group2: 1 ---- RNA_Seq_ANWG_Mincognita_group3: 1
M. incognita	Minc02311	178	BLAST - Meloidogyne: No - Others: No ---- OrthoMCL - Meloidogyne: M_hapla : 1 - Others: No	dbEST_Mincognita: 7 ---- Nembase_6_Meloidogyne: 2 hits in Meloidogyne javanica. 1 hit in Meloidogyne incognita. 2 hits in Meloidogyne arenaria. ---- Mincognita_EST_J2: 16
M. incognita	Minc02333	170	BLAST - Meloidogyne: No - Others: No ---- OrthoMCL - Meloidogyne: M_hapla : 1 - Others: No	Nembase_6_Meloidogyne: 1 hit in Meloidogyne incognita.
M. incognita	Minc02483	160	BLAST - Meloidogyne: No - Others: No ---- OrthoMCL - Meloidogyne: M_hapla : 1 - Others: No	dbEST_Mincognita: 4 ---- Nembase_6_Meloidogyne: 1 hit in Meloidogyne incognita. ---- Mincognita_EST_J2: 3
M. incognita	Minc02495	232	BLAST - Meloidogyne: No - Others: No ---- OrthoMCL - Meloidogyne: M_hapla : 2 - Others: No	RNA_Seq_ANWB_Mincognita_females: 1
M. incognita	Minc02633	399	BLAST - Meloidogyne: No - Others: No ---- OrthoMCL - Meloidogyne: M_hapla : 1 - Others: No	RNA_Seq_ANWG_Mincognita_group3: 1
M. incognita	Minc02837a	213	BLAST - Meloidogyne: 1 hit in Meloidogyne arenaria. - Others: 1 hit in Globodera rostochiensis. 3 hits in Heterodera glycines. ---- OrthoMCL - Meloidogyne: No - Others: No	dbEST_Mincognita: 3 ---- Nembase_6_Meloidogyne: 4 hits in Meloidogyne javanica. 1 hit in Meloidogyne incognita. 1 hit in Meloidogyne paranaensis. 1 hit in Meloidogyne hapla. 1 hit in Meloidogyne arenaria. ---- Mincognita_EST_J2: 3	Cysteine-rich secretory protein family	Venom Allergen-like Protein (VAP)
M. incognita	Minc03239	281	BLAST - Meloidogyne: No - Others: No ---- OrthoMCL - Meloidogyne: M_hapla : 1 - Others: No	Nembase_6_Meloidogyne: 1 hit in Meloidogyne paranaensis. 1 hit in Meloidogyne hapla. ---- RNA_Seq_ANWA_Mincognita_eggs: 1 ---- Mincognita_EST_J3: 1
M. incognita	Minc03248	219	BLAST - Meloidogyne: No - Others: No ---- OrthoMCL - Meloidogyne: M_hapla : 1 - Others: No	Nembase_6_Meloidogyne: 1 hit in Meloidogyne arenaria.	Ground-like domain
M. incognita	Minc03287	464	BLAST - Meloidogyne: 1 hit in Meloidogyne javanica. - Others: 1 hit in Dickeya dadantii 3937. 2 hits in Aphelenchus avenae (belongs to Tylenchida). 1 hit in Pectobacterium atrosepticum SCRI1043. 6 hits in Globodera rostochiensis. 9 hits in Heterodera glycines. 1 hit in Ditylenchus africanus (belongs to Tylenchida). 1 hit in Heterodera avenae (belongs to Tylenchida). 2 hits in Ditylenchus destruct…	Nembase_6_Meloidogyne: 1 hit in Meloidogyne javanica. 1 hit in Meloidogyne incognita. ---- RNA_Seq_ANSA_Mincognita_mix: 1 ---- EST_All_August_2009: 1 ---- Mincognita_EST_J2: 1	Cellulase (glycosyl hydrolase family 5)	Cellulase
M. incognita	Minc03313	413	BLAST - Meloidogyne: No - Others: No ---- OrthoMCL - Meloidogyne: M_hapla : 1 - Others: No	Nembase_6_Meloidogyne: 1 hit in Meloidogyne chitwoodi. ---- RNA_Seq_ANSA_Mincognita_mix: 1 ---- RNA_Seq_ANWA_Mincognita_eggs: 1 ---- RNA_Seq_ANWD_Mincognita_J3J4: 2 ---- RNA_Seq_ANWF_Mincognita_group2: 2 ---- RNA_Seq_ANWG_Mincognita_group3: 2	Astacin (Peptidase family M12A)
M. incognita	Minc03323	446	BLAST - Meloidogyne: No - Others: No ---- OrthoMCL - Meloidogyne: M_hapla : 1 - Others: No	RNA_Seq_ANWC_Mincognita_males: 1 ---- RNA_Seq_ANWD_Mincognita_J3J4: 1 ---- RNA_Seq_ANWF_Mincognita_group2: 2 ---- RNA_Seq_ANWG_Mincognita_group3: 1
M. incognita	Minc03601	102	BLAST - Meloidogyne: No - Others: No ---- OrthoMCL - Meloidogyne: M_hapla : 1 - Others: No	Nembase_6_Meloidogyne: 1 hit in Meloidogyne javanica. ---- RNA_Seq_ANSA_Mincognita_mix: 1 ---- RNA_Seq_ANWF_Mincognita_group2: 1
M. incognita	Minc03618	260	BLAST - Meloidogyne: 1 hit in Meloidogyne javanica. - Others: 2 hits in Bursaphelenchus xylophilus (belongs to Tylenchida). 2 hits in Aphelenchus avenae (belongs to Tylenchida). 8 hits in Nectria haematococca mpVI 77-13-4 (belongs to Nectria haematococca mpVI). 27 hits in Phytophthora infestans T30-4 (belongs to Phytophthora infestans). 1 hit in Gibberella zeae. 3 hits in Globodera tabacum virgin…	Nembase_6_Meloidogyne: 1 hit in Meloidogyne javanica. 1 hit in Meloidogyne arenaria.	Pectate lyase	Pectate lyase
M. incognita	Minc03710	370	BLAST - Meloidogyne: No - Others: No ---- OrthoMCL - Meloidogyne: M_hapla : 1 - Others: B_malayi : 1	dbEST_Mincognita: 1 ---- Nembase_6_Meloidogyne: 1 hit in Meloidogyne incognita. 2 hits in Meloidogyne hapla. ---- RNA_Seq_ANWA_Mincognita_eggs: 2 ---- RNA_Seq_ANWC_Mincognita_males: 2 ---- RNA_Seq_ANWD_Mincognita_J3J4: 1 ---- RNA_Seq_ANWG_Mincognita_group3: 1 ---- Mincognita_EST_J2: 1
M. incognita	Minc03818	289	BLAST - Meloidogyne: No - Others: No ---- OrthoMCL - Meloidogyne: M_hapla : 1 - Others: No	dbEST_Mincognita: 1 ---- Nembase_6_Meloidogyne: 1 hit in Meloidogyne incognita. ---- RNA_Seq_ANSA_Mincognita_mix: 1 ---- RNA_Seq_ANWA_Mincognita_eggs: 2 ---- RNA_Seq_ANWC_Mincognita_males: 3 ---- RNA_Seq_ANWF_Mincognita_group2: 1 ---- RNA_Seq_ANWG_Mincognita_group3: 1
M. incognita	Minc03866	484	BLAST - Meloidogyne: No - Others: No ---- OrthoMCL - Meloidogyne: M_hapla : 1 - Others: No	RNA_Seq_ANSA_Mincognita_mix: 3 ---- RNA_Seq_ANWA_Mincognita_eggs: 1 ---- Mincognita_EST_J2: 15	Lectin C-type domain
M. incognita	Minc03924	246	BLAST - Meloidogyne: No - Others: No ---- OrthoMCL - Meloidogyne: M_hapla : 1 - Others: No	RNA_Seq_ANWF_Mincognita_group2: 2 ---- RNA_Seq_ANWG_Mincognita_group3: 1
M. incognita	Minc03985	117	BLAST - Meloidogyne: No - Others: No ---- OrthoMCL - Meloidogyne: M_hapla : 1 - Others: No	RNA_Seq_ANSA_Mincognita_mix: 1
M. incognita	Minc04204	582	BLAST - Meloidogyne: No - Others: No ---- OrthoMCL - Meloidogyne: M_hapla : 1 - Others: No	RNA_Seq_ANSA_Mincognita_mix: 3 ---- Mincognita_EST_J2: 2	Domain of unknown function DUF148	SXP/RAL-2
M. incognita	Minc04314	839	BLAST - Meloidogyne: No - Others: No ---- OrthoMCL - Meloidogyne: M_hapla : 2 - Others: No	RNA_Seq_ANWC_Mincognita_males: 1	NUDIX domain
M. incognita	Minc04383	136	BLAST - Meloidogyne: No - Others: No ---- OrthoMCL - Meloidogyne: M_hapla : 1 - Others: No	RNA_Seq_ANWC_Mincognita_males: 1
M. incognita	Minc04573b	352	BLAST - Meloidogyne: No - Others: No ---- OrthoMCL - Meloidogyne: M_hapla : 1 - Others: No	dbEST_Mincognita: 284 ---- Nembase_6_Meloidogyne: 2 hits in Meloidogyne javanica. 7 hits in Meloidogyne incognita. 1 hit in Meloidogyne paranaensis. 1 hit in Meloidogyne hapla. 2 hits in Meloidogyne arenaria. ---- RNA_Seq_ANWB_Mincognita_females: 1 ---- RNA_Seq_ANWF_Mincognita_group2: 1 ---- EST_All_August_2009: 1 ---- Mincognita_EST_J3: 142 ---- Mincognita_EST_Egg: 3
M. incognita	Minc04584	209	BLAST - Meloidogyne: 2 hits in Meloidogyne javanica. - Others: No ---- OrthoMCL - Meloidogyne: M_hapla : 1 - Others: No	RNA_Seq_ANSA_Mincognita_mix: 1
M. incognita	Minc04669	783	BLAST - Meloidogyne: No - Others: 1 hit in Phaeosphaeria nodorum SN15. 1 hit in Magnaporthe oryzae 70-15. 1 hit in Pyrenophora tritici-repentis Pt-1C-BFP (belongs to Pyrenophora tritici-repentis). 1 hit in Acyrthosiphon pisum (belongs to Aphididae). 1 hit in Gibberella zeae PH-1. 1 hit in Aspergillus niger CBS 513.88. ---- OrthoMCL - Meloidogyne: M_hapla : 1 - Others: No	dbEST_Mincognita: 1 ---- Nembase_6_Meloidogyne: 1 hit in Meloidogyne incognita. ---- RNA_Seq_ANWF_Mincognita_group2: 2 ---- EST_All_August_2009: 1 ---- Mincognita_EST_J3: 1	DEAD/DEAH box helicase ---- Helicase conserved C-terminal domain
M. incognita	Minc04760	213	BLAST - Meloidogyne: 1 hit in Meloidogyne arenaria. - Others: 1 hit in Globodera rostochiensis. 3 hits in Heterodera glycines. ---- OrthoMCL - Meloidogyne: No - Others: No	dbEST_Mincognita: 1 ---- Nembase_6_Meloidogyne: 4 hits in Meloidogyne javanica. 1 hit in Meloidogyne incognita. 1 hit in Meloidogyne paranaensis. 1 hit in Meloidogyne hapla. 1 hit in Meloidogyne arenaria. ---- Mincognita_EST_J2: 2	Cysteine-rich secretory protein family	Venom Allergen-like Protein (VAP)
M. incognita	Minc04819a	102	BLAST - Meloidogyne: No - Others: No ---- OrthoMCL - Meloidogyne: M_hapla : 1 - Others: No	dbEST_Mincognita: 3 ---- Nembase_6_Meloidogyne: 1 hit in Meloidogyne incognita. 1 hit in Meloidogyne hapla. ---- RNA_Seq_ANWG_Mincognita_group3: 1 ---- Mincognita_EST_J2: 7
M. incognita	Minc04823	102	BLAST - Meloidogyne: No - Others: No ---- OrthoMCL - Meloidogyne: M_hapla : 1 - Others: No	dbEST_Mincognita: 76 ---- Nembase_6_Meloidogyne: 1 hit in Meloidogyne incognita. 1 hit in Meloidogyne hapla. ---- RNA_Seq_ANWG_Mincognita_group3: 1
M. incognita	Minc05001	695	BLAST - Meloidogyne: No - Others: No ---- OrthoMCL - Meloidogyne: M_hapla : 1 - Others: No	EST_All_August_2009: 1
M. incognita	Minc05088	106	BLAST - Meloidogyne: No - Others: No ---- OrthoMCL - Meloidogyne: M_hapla : 1 - Others: No	RNA_Seq_ANSA_Mincognita_mix: 1 ---- RNA_Seq_ANWC_Mincognita_males: 1
M. incognita	Minc05114	570	BLAST - Meloidogyne: No - Others: No ---- OrthoMCL - Meloidogyne: M_hapla : 1 - Others: No	Nembase_6_Meloidogyne: 1 hit in Meloidogyne incognita. 1 hit in Meloidogyne hapla. ---- RNA_Seq_ANSA_Mincognita_mix: 2 ---- RNA_Seq_ANWA_Mincognita_eggs: 2 ---- RNA_Seq_ANWD_Mincognita_J3J4: 1 ---- EST_All_August_2009: 1 ---- Nembase_8_other_Tylenchides: 1 hit in Heterodera glycines. ---- Mincognita_EST_J3: 2
M. incognita	Minc05117	251	BLAST - Meloidogyne: No - Others: No ---- OrthoMCL - Meloidogyne: M_hapla : 2 - Others: No	RNA_Seq_ANWB_Mincognita_females: 1
M. incognita	Minc05245	394	BLAST - Meloidogyne: No - Others: No ---- OrthoMCL - Meloidogyne: M_hapla : 1 - Others: No	Nembase_6_Meloidogyne: 1 hit in Meloidogyne paranaensis. ---- RNA_Seq_ANSA_Mincognita_mix: 2 ---- RNA_Seq_ANWA_Mincognita_eggs: 3 ---- RNA_Seq_ANWC_Mincognita_males: 1 ---- RNA_Seq_ANWD_Mincognita_J3J4: 1 ---- RNA_Seq_ANWF_Mincognita_group2: 1 ---- RNA_Seq_ANWG_Mincognita_group3: 1 ---- Mincognita_EST_J3: 1
M. incognita	Minc05278a	922	BLAST - Meloidogyne: No - Others: No ---- OrthoMCL - Meloidogyne: M_hapla : 2 - Others: No	dbEST_Mincognita: 22 ---- Nembase_6_Meloidogyne: 3 hits in Meloidogyne javanica. 4 hits in Meloidogyne incognita. 1 hit in Meloidogyne arenaria. ---- RNA_Seq_ANSA_Mincognita_mix: 7 ---- RNA_Seq_ANWA_Mincognita_eggs: 2 ---- RNA_Seq_ANWC_Mincognita_males: 1 ---- RNA_Seq_ANWF_Mincognita_group2: 1 ---- EST_All_August_2009: 1 ---- Mincognita_EST_J2: 32	Lectin C-type domain
M. incognita	Minc05278c	370	BLAST - Meloidogyne: No - Others: No ---- OrthoMCL - Meloidogyne: M_hapla : 2 - Others: No	dbEST_Mincognita: 22 ---- Nembase_6_Meloidogyne: 2 hits in Meloidogyne javanica. 2 hits in Meloidogyne incognita. ---- RNA_Seq_ANSA_Mincognita_mix: 2 ---- Mincognita_EST_J2: 32
M. incognita	Minc05278d	758	BLAST - Meloidogyne: No - Others: No ---- OrthoMCL - Meloidogyne: M_hapla : 2 - Others: No	dbEST_Mincognita: 22 ---- Nembase_6_Meloidogyne: 2 hits in Meloidogyne javanica. 2 hits in Meloidogyne incognita. ---- RNA_Seq_ANSA_Mincognita_mix: 7 ---- RNA_Seq_ANWA_Mincognita_eggs: 2 ---- RNA_Seq_ANWC_Mincognita_males: 1 ---- RNA_Seq_ANWF_Mincognita_group2: 1 ---- EST_All_August_2009: 1 ---- Mincognita_EST_J2: 32	Lectin C-type domain
M. incognita	Minc05278e	858	BLAST - Meloidogyne: No - Others: No ---- OrthoMCL - Meloidogyne: M_hapla : 2 - Others: No	dbEST_Mincognita: 22 ---- Nembase_6_Meloidogyne: 2 hits in Meloidogyne javanica. 2 hits in Meloidogyne incognita. ---- RNA_Seq_ANSA_Mincognita_mix: 7 ---- RNA_Seq_ANWA_Mincognita_eggs: 2 ---- RNA_Seq_ANWC_Mincognita_males: 1 ---- RNA_Seq_ANWF_Mincognita_group2: 1 ---- EST_All_August_2009: 1 ---- Mincognita_EST_J2: 32	Lectin C-type domain
M. incognita	Minc05318	195	BLAST - Meloidogyne: No - Others: No ---- OrthoMCL - Meloidogyne: M_hapla : 1 - Others: No	RNA_Seq_ANSA_Mincognita_mix: 1
M. incognita	Minc05321	211	BLAST - Meloidogyne: No - Others: No ---- OrthoMCL - Meloidogyne: M_hapla : 2 - Others: No	RNA_Seq_ANWB_Mincognita_females: 1
M. incognita	Minc05481	216	BLAST - Meloidogyne: No - Others: No ---- OrthoMCL - Meloidogyne: M_hapla : 3 - Others: No	RNA_Seq_ANWC_Mincognita_males: 1
M. incognita	Minc05507	208	BLAST - Meloidogyne: No - Others: No ---- OrthoMCL - Meloidogyne: M_hapla : 1 - Others: B_malayi : 1	dbEST_Mincognita: 1 ---- RNA_Seq_ANWA_Mincognita_eggs: 1 ---- Mincognita_EST_J2: 2	Lipase (class 3)
M. incognita	Minc05562	873	BLAST - Meloidogyne: No - Others: No ---- OrthoMCL - Meloidogyne: M_hapla : 1 - Others: No	RNA_Seq_ANSA_Mincognita_mix: 3 ---- RNA_Seq_ANWA_Mincognita_eggs: 1 ---- RNA_Seq_ANWB_Mincognita_females: 7 ---- RNA_Seq_ANWC_Mincognita_males: 4 ---- RNA_Seq_ANWD_Mincognita_J3J4: 1 ---- RNA_Seq_ANWF_Mincognita_group2: 2 ---- RNA_Seq_ANWG_Mincognita_group3: 2
M. incognita	Minc05649	449	BLAST - Meloidogyne: No - Others: No ---- OrthoMCL - Meloidogyne: M_hapla : 1 - Others: No	dbEST_Mincognita: 1 ---- Nembase_6_Meloidogyne: 1 hit in Meloidogyne incognita. ---- RNA_Seq_ANWB_Mincognita_females: 2 ---- EST_All_August_2009: 1	Common central domain of tyrosinase
M. incognita	Minc05758	178	BLAST - Meloidogyne: No - Others: No ---- OrthoMCL - Meloidogyne: M_hapla : 1 - Others: No	dbEST_Mincognita: 3 ---- Nembase_6_Meloidogyne: 2 hits in Meloidogyne javanica. 1 hit in Meloidogyne incognita. 2 hits in Meloidogyne arenaria. ---- Mincognita_EST_J2: 6
M. incognita	Minc05888	102	BLAST - Meloidogyne: No - Others: No ---- OrthoMCL - Meloidogyne: M_hapla : 1 - Others: No	Nembase_6_Meloidogyne: 1 hit in Meloidogyne javanica. ---- RNA_Seq_ANSA_Mincognita_mix: 1 ---- RNA_Seq_ANWF_Mincognita_group2: 1
M. incognita	Minc05912	107	BLAST - Meloidogyne: No - Others: No ---- OrthoMCL - Meloidogyne: M_hapla : 1 - Others: No	RNA_Seq_ANSA_Mincognita_mix: 1 ---- RNA_Seq_ANWC_Mincognita_males: 1
M. incognita	Minc06221	1353	BLAST - Meloidogyne: No - Others: No ---- OrthoMCL - Meloidogyne: M_hapla : 4 - Others: No	RNA_Seq_ANWA_Mincognita_eggs: 1 ---- RNA_Seq_ANWC_Mincognita_males: 1 ---- RNA_Seq_ANWF_Mincognita_group2: 1 ---- RNA_Seq_ANWG_Mincognita_group3: 1	Poly(A) polymerase central domain
M. incognita	Minc06223	540	BLAST - Meloidogyne: No - Others: No ---- OrthoMCL - Meloidogyne: M_hapla : 4 - Others: No	Mincognita_EST_J2: 2	Carboxylesterase
M. incognita	Minc06253	146	BLAST - Meloidogyne: 1 hit in Meloidogyne artiellia (belongs to Tylenchida). - Others: No ---- OrthoMCL - Meloidogyne: M_hapla : 1 - Others: No	Nembase_6_Meloidogyne: 2 hits in Meloidogyne javanica.
M. incognita	Minc06258	238	BLAST - Meloidogyne: 1 hit in Meloidogyne artiellia (belongs to Tylenchida). - Others: No ---- OrthoMCL - Meloidogyne: M_hapla : 1 - Others: No	dbEST_Mincognita: 1 ---- Nembase_6_Meloidogyne: 1 hit in Meloidogyne incognita. ---- EST_All_August_2009: 1
M. incognita	Minc06482	175	BLAST - Meloidogyne: No - Others: No ---- OrthoMCL - Meloidogyne: M_hapla : 1 - Others: No	RNA_Seq_ANWB_Mincognita_females: 1 ---- RNA_Seq_ANWF_Mincognita_group2: 1
M. incognita	Minc06489	180	BLAST - Meloidogyne: No - Others: No ---- OrthoMCL - Meloidogyne: M_hapla : 1 - Others: No	RNA_Seq_ANWF_Mincognita_group2: 2 ---- RNA_Seq_ANWG_Mincognita_group3: 1
M. incognita	Minc06492	172	BLAST - Meloidogyne: No - Others: No ---- OrthoMCL - Meloidogyne: M_hapla : 1 - Others: No	RNA_Seq_ANWB_Mincognita_females: 1
M. incognita	Minc06521a	133	BLAST - Meloidogyne: No - Others: No ---- OrthoMCL - Meloidogyne: M_hapla : 1 - Others: No	dbEST_Mincognita: 2 ---- Nembase_6_Meloidogyne: 1 hit in Meloidogyne arenaria. ---- RNA_Seq_ANWA_Mincognita_eggs: 1 ---- RNA_Seq_ANWF_Mincognita_group2: 1 ---- Mincognita_EST_J2: 2 ---- Mincognita_EST_J3: 2
M. incognita	Minc06521b	135	BLAST - Meloidogyne: No - Others: No ---- OrthoMCL - Meloidogyne: M_hapla : 1 - Others: No	dbEST_Mincognita: 2 ---- Nembase_6_Meloidogyne: 1 hit in Meloidogyne arenaria. ---- RNA_Seq_ANWA_Mincognita_eggs: 1 ---- RNA_Seq_ANWF_Mincognita_group2: 1 ---- Mincognita_EST_J2: 2 ---- Mincognita_EST_J3: 2
M. incognita	Minc06726	286	BLAST - Meloidogyne: No - Others: No ---- OrthoMCL - Meloidogyne: M_hapla : 1 - Others: No	Nembase_6_Meloidogyne: 1 hit in Meloidogyne javanica.	GATA zinc finger
M. incognita	Minc06833	814	BLAST - Meloidogyne: No - Others: No ---- OrthoMCL - Meloidogyne: M_hapla : 2 - Others: No	RNA_Seq_ANSA_Mincognita_mix: 2 ---- RNA_Seq_ANWA_Mincognita_eggs: 2 ---- RNA_Seq_ANWB_Mincognita_females: 1 ---- RNA_Seq_ANWC_Mincognita_males: 2	Galactoside-binding lectin
M. incognita	Minc06870	138	BLAST - Meloidogyne: No - Others: No ---- OrthoMCL - Meloidogyne: M_hapla : 2 - Others: No	Mincognita_EST_J2: 1
M. incognita	Minc07082	429	BLAST - Meloidogyne: No - Others: No ---- OrthoMCL - Meloidogyne: M_hapla : 1 - Others: No	dbEST_Mincognita: 4 ---- RNA_Seq_ANSA_Mincognita_mix: 1 ---- RNA_Seq_ANWA_Mincognita_eggs: 1 ---- RNA_Seq_ANWF_Mincognita_group2: 1 ---- RNA_Seq_ANWG_Mincognita_group3: 2 ---- EST_All_August_2009: 1 ---- Mincognita_EST_J2: 3
M. incognita	Minc07182	121	BLAST - Meloidogyne: No - Others: 1 hit in Acyrthosiphon pisum (belongs to Aphididae). ---- OrthoMCL - Meloidogyne: No - Others: No	Mincognita_EST_J2: 1
M. incognita	Minc07307	274	BLAST - Meloidogyne: No - Others: 1 hit in Pyrenophora tritici-repentis Pt-1C-BFP (belongs to Pyrenophora tritici-repentis). ---- OrthoMCL - Meloidogyne: No - Others: No	RNA_Seq_ANWA_Mincognita_eggs: 2 ---- RNA_Seq_ANWF_Mincognita_group2: 1 ---- RNA_Seq_ANWG_Mincognita_group3: 2 ---- Mincognita_EST_J3: 2
M. incognita	Minc07356	471	BLAST - Meloidogyne: No - Others: No ---- OrthoMCL - Meloidogyne: M_hapla : 1 - Others: No	dbEST_Mincognita: 1 ---- Nembase_6_Meloidogyne: 1 hit in Meloidogyne javanica. 1 hit in Meloidogyne incognita. 1 hit in Meloidogyne chitwoodi. 1 hit in Meloidogyne hapla. 1 hit in Meloidogyne arenaria. ---- RNA_Seq_ANWF_Mincognita_group2: 1 ---- RNA_Seq_ANWG_Mincognita_group3: 1 ---- Nembase_2_Bursaphelencus: 1 hit in Bursaphelencus mucronatus. ---- Nembase_8_other_Tylenchides: 1 hit in Heteroder…
M. incognita	Minc07457	847	BLAST - Meloidogyne: No - Others: No ---- OrthoMCL - Meloidogyne: M_hapla : 1 - Others: No	dbEST_Mincognita: 1 ---- Nembase_6_Meloidogyne: 1 hit in Meloidogyne incognita. ---- RNA_Seq_ANSA_Mincognita_mix: 1 ---- RNA_Seq_ANWB_Mincognita_females: 1 ---- RNA_Seq_ANWC_Mincognita_males: 1 ---- RNA_Seq_ANWD_Mincognita_J3J4: 1 ---- RNA_Seq_ANWF_Mincognita_group2: 7 ---- RNA_Seq_ANWG_Mincognita_group3: 1 ---- EST_All_August_2009: 1
M. incognita	Minc07541	185	BLAST - Meloidogyne: No - Others: No ---- OrthoMCL - Meloidogyne: M_hapla : 1 - Others: No	RNA_Seq_ANSA_Mincognita_mix: 2 ---- RNA_Seq_ANWA_Mincognita_eggs: 2 ---- RNA_Seq_ANWB_Mincognita_females: 2
M. incognita	Minc07849	237	BLAST - Meloidogyne: No - Others: No ---- OrthoMCL - Meloidogyne: M_hapla : 2 - Others: No	Nembase_6_Meloidogyne: 1 hit in Meloidogyne hapla. ---- RNA_Seq_ANSA_Mincognita_mix: 1 ---- RNA_Seq_ANWA_Mincognita_eggs: 1 ---- RNA_Seq_ANWB_Mincognita_females: 1 ---- RNA_Seq_ANWC_Mincognita_males: 1 ---- RNA_Seq_ANWG_Mincognita_group3: 1 ---- Mincognita_EST_J2: 1
M. incognita	Minc07961	168	BLAST - Meloidogyne: No - Others: No ---- OrthoMCL - Meloidogyne: M_hapla : 1 - Others: No	EST_All_August_2009: 1
M. incognita	Minc08013	274	BLAST - Meloidogyne: No - Others: No ---- OrthoMCL - Meloidogyne: M_hapla : 1 - Others: No	RNA_Seq_ANWC_Mincognita_males: 1
M. incognita	Minc08014	69	BLAST - Meloidogyne: No - Others: No ---- OrthoMCL - Meloidogyne: M_hapla : 1 - Others: No	RNA_Seq_ANWG_Mincognita_group3: 1
M. incognita	Minc08070	211	BLAST - Meloidogyne: No - Others: No ---- OrthoMCL - Meloidogyne: M_hapla : 1 - Others: B_malayi : 1	dbEST_Mincognita: 1 ---- Nembase_6_Meloidogyne: 1 hit in Meloidogyne incognita. 1 hit in Meloidogyne paranaensis. 1 hit in Meloidogyne hapla. ---- RNA_Seq_ANWC_Mincognita_males: 1 ---- RNA_Seq_ANWD_Mincognita_J3J4: 1 ---- RNA_Seq_ANWF_Mincognita_group2: 1 ---- EST_All_August_2009: 1 ---- Mincognita_EST_J2: 1 ---- Mincognita_EST_J3: 1
M. incognita	Minc08335	184	BLAST - Meloidogyne: No - Others: No ---- OrthoMCL - Meloidogyne: M_hapla : 1 - Others: No	dbEST_Mincognita: 2 ---- Nembase_6_Meloidogyne: 1 hit in Meloidogyne incognita.
M. incognita	Minc08565	745	BLAST - Meloidogyne: No - Others: No ---- OrthoMCL - Meloidogyne: M_hapla : 1 - Others: No	Nembase_6_Meloidogyne: 1 hit in Meloidogyne chitwoodi. 2 hits in Meloidogyne hapla. ---- Mincognita_EST_J2: 2	Peptidase family M13
M. incognita	Minc08631	746	BLAST - Meloidogyne: No - Others: No ---- OrthoMCL - Meloidogyne: M_hapla : 1 - Others: No	RNA_Seq_ANWF_Mincognita_group2: 1 ---- Mincognita_EST_J2: 1
M. incognita	Minc08823	200	BLAST - Meloidogyne: 1 hit in Meloidogyne javanica. - Others: 2 hits in Bursaphelenchus xylophilus (belongs to Tylenchida). 2 hits in Aphelenchus avenae (belongs to Tylenchida). 8 hits in Nectria haematococca mpVI 77-13-4 (belongs to Nectria haematococca mpVI). 27 hits in Phytophthora infestans T30-4 (belongs to Phytophthora infestans). 1 hit in Gibberella zeae. 3 hits in Globodera tabacum virgin…	EST_All_August_2009: 1	Pectate lyase	Pectate lyase
M. incognita	Minc08845b	153	BLAST - Meloidogyne: 1 hit in Meloidogyne artiellia (belongs to Tylenchida). - Others: No ---- OrthoMCL - Meloidogyne: M_hapla : 1 - Others: No	Nembase_6_Meloidogyne: 2 hits in Meloidogyne javanica. ---- Mincognita_EST_J3: 1
M. incognita	Minc08880	446	BLAST - Meloidogyne: No - Others: No ---- OrthoMCL - Meloidogyne: M_hapla : 5 - Others: No	Mincognita_EST_J2: 1
M. incognita	Minc09015	660	BLAST - Meloidogyne: No - Others: No ---- OrthoMCL - Meloidogyne: M_hapla : 1 - Others: No	RNA_Seq_ANSA_Mincognita_mix: 1 ---- RNA_Seq_ANWA_Mincognita_eggs: 1 ---- RNA_Seq_ANWB_Mincognita_females: 1 ---- RNA_Seq_ANWC_Mincognita_males: 1 ---- RNA_Seq_ANWD_Mincognita_J3J4: 1 ---- RNA_Seq_ANWF_Mincognita_group2: 1 ---- RNA_Seq_ANWG_Mincognita_group3: 1
M. incognita	Minc09110	123	BLAST - Meloidogyne: No - Others: 1 hit in Bursaphelenchus xylophilus (belongs to Tylenchida). ---- OrthoMCL - Meloidogyne: M_hapla : 1 - Others: No	Nembase_6_Meloidogyne: 1 hit in Meloidogyne chitwoodi. 1 hit in Meloidogyne hapla. 1 hit in Meloidogyne arenaria. ---- RNA_Seq_ANWA_Mincognita_eggs: 1
M. incognita	Minc09178	402	BLAST - Meloidogyne: No - Others: 1 hit in Xanthomonas campestris pv. campestris str. ATCC 33913. 1 hit in Xanthomonas oryzae pv. oryzae MAFF 311018. 1 hit in Streptomyces scabiei 87.22 (belongs to Streptomyces scabiei). 1 hit in Xanthomonas campestris pv. campestris str. B100 (belongs to Xanthomonas campestris pv. campestris). 1 hit in Radopholus similis. 1 hit in Xanthomonas campestris pv. vesi…	Nembase_6_Meloidogyne: 1 hit in Meloidogyne javanica. 1 hit in Meloidogyne chitwoodi. ---- EST_All_August_2009: 1 ---- Mincognita_EST_J2: 1	O-Glycosyl hydrolase family 30	Xylanase
M. incognita	Minc09266	185	BLAST - Meloidogyne: No - Others: 1 hit in Heterodera glycines. ---- OrthoMCL - Meloidogyne: M_hapla : 1 - Others: No	dbEST_Mincognita: 3 ---- RNA_Seq_ANSA_Mincognita_mix: 1	Cysteine-rich secretory protein family	Venom Allergen-like Protein (VAP)
M. incognita	Minc09298a	506	BLAST - Meloidogyne: 1 hit in Meloidogyne javanica. - Others: 1 hit in Dickeya dadantii 3937. 2 hits in Aphelenchus avenae (belongs to Tylenchida). 1 hit in Pectobacterium atrosepticum SCRI1043. 6 hits in Globodera rostochiensis. 9 hits in Heterodera glycines. 1 hit in Ditylenchus africanus (belongs to Tylenchida). 1 hit in Heterodera avenae (belongs to Tylenchida). 2 hits in Ditylenchus destruct…	dbEST_Mincognita: 25 ---- Nembase_6_Meloidogyne: 2 hits in Meloidogyne javanica. 4 hits in Meloidogyne incognita. 1 hit in Meloidogyne chitwoodi. 3 hits in Meloidogyne hapla. 3 hits in Meloidogyne arenaria. ---- RNA_Seq_ANSA_Mincognita_mix: 7 ---- RNA_Seq_ANWA_Mincognita_eggs: 1 ---- RNA_Seq_ANWC_Mincognita_males: 1 ---- Mincognita_EST_J2: 38	Cellulase (glycosyl hydrolase family 5)	Cellulase
M. incognita	Minc09298b	459	BLAST - Meloidogyne: 1 hit in Meloidogyne javanica. - Others: 1 hit in Dickeya dadantii 3937. 2 hits in Aphelenchus avenae (belongs to Tylenchida). 1 hit in Pectobacterium atrosepticum SCRI1043. 6 hits in Globodera rostochiensis. 9 hits in Heterodera glycines. 1 hit in Ditylenchus africanus (belongs to Tylenchida). 1 hit in Heterodera avenae (belongs to Tylenchida). 2 hits in Ditylenchus destruct…	dbEST_Mincognita: 25 ---- Nembase_6_Meloidogyne: 1 hit in Meloidogyne javanica. 2 hits in Meloidogyne incognita. 1 hit in Meloidogyne chitwoodi. 2 hits in Meloidogyne hapla. 2 hits in Meloidogyne arenaria. ---- RNA_Seq_ANSA_Mincognita_mix: 3 ---- RNA_Seq_ANWA_Mincognita_eggs: 1 ---- RNA_Seq_ANWC_Mincognita_males: 1 ---- Mincognita_EST_J2: 38	Cellulase (glycosyl hydrolase family 5)	Cellulase
M. incognita	Minc09298c	509	BLAST - Meloidogyne: 1 hit in Meloidogyne javanica. - Others: 1 hit in Dickeya dadantii 3937. 2 hits in Aphelenchus avenae (belongs to Tylenchida). 1 hit in Pectobacterium atrosepticum SCRI1043. 6 hits in Globodera rostochiensis. 9 hits in Heterodera glycines. 1 hit in Ditylenchus africanus (belongs to Tylenchida). 1 hit in Heterodera avenae (belongs to Tylenchida). 1 hit in Ditylenchus destructo…	dbEST_Mincognita: 25 ---- Nembase_6_Meloidogyne: 2 hits in Meloidogyne javanica. 4 hits in Meloidogyne incognita. 1 hit in Meloidogyne chitwoodi. 3 hits in Meloidogyne hapla. 3 hits in Meloidogyne arenaria. ---- RNA_Seq_ANSA_Mincognita_mix: 7 ---- RNA_Seq_ANWA_Mincognita_eggs: 1 ---- RNA_Seq_ANWC_Mincognita_males: 2 ---- Mincognita_EST_J2: 38	Cellulase (glycosyl hydrolase family 5)	Cellulase
M. incognita	Minc09302	960	BLAST - Meloidogyne: No - Others: No ---- OrthoMCL - Meloidogyne: M_hapla : 2 - Others: No	dbEST_Mincognita: 5 ---- Nembase_6_Meloidogyne: 1 hit in Meloidogyne javanica. 1 hit in Meloidogyne incognita. ---- RNA_Seq_ANSA_Mincognita_mix: 5 ---- RNA_Seq_ANWA_Mincognita_eggs: 1 ---- RNA_Seq_ANWC_Mincognita_males: 1 ---- EST_All_August_2009: 1 ---- Mincognita_EST_J2: 3 ---- Mincognita_EST_J3: 1	Lectin C-type domain
M. incognita	Minc09446a	506	BLAST - Meloidogyne: 1 hit in Meloidogyne javanica. - Others: 1 hit in Dickeya dadantii 3937. 9 hits in Heterodera glycines. 1 hit in Ditylenchus africanus (belongs to Tylenchida). 2 hits in Aphelenchus avenae (belongs to Tylenchida). 1 hit in Heterodera avenae (belongs to Tylenchida). 2 hits in Ditylenchus destructor (belongs to Tylenchida). 2 hits in Heterodera schachtii. 1 hit in Pratylenchus …	dbEST_Mincognita: 6 ---- Nembase_6_Meloidogyne: 2 hits in Meloidogyne javanica. 4 hits in Meloidogyne incognita. 4 hits in Meloidogyne hapla. 3 hits in Meloidogyne arenaria. ---- RNA_Seq_ANSA_Mincognita_mix: 6 ---- RNA_Seq_ANWC_Mincognita_males: 1 ---- Mincognita_EST_J2: 20	Cellulase (glycosyl hydrolase family 5) ---- Cellulose binding domain	Cellulase
M. incognita	Minc09446b	509	BLAST - Meloidogyne: 1 hit in Meloidogyne javanica. - Others: 1 hit in Dickeya dadantii 3937. 9 hits in Heterodera glycines. 1 hit in Ditylenchus africanus (belongs to Tylenchida). 2 hits in Aphelenchus avenae (belongs to Tylenchida). 1 hit in Heterodera avenae (belongs to Tylenchida). 2 hits in Ditylenchus destructor (belongs to Tylenchida). 2 hits in Heterodera schachtii. 1 hit in Pratylenchus …	dbEST_Mincognita: 6 ---- Nembase_6_Meloidogyne: 2 hits in Meloidogyne javanica. 4 hits in Meloidogyne incognita. 4 hits in Meloidogyne hapla. 3 hits in Meloidogyne arenaria. ---- RNA_Seq_ANSA_Mincognita_mix: 4 ---- RNA_Seq_ANWC_Mincognita_males: 1 ---- Mincognita_EST_J2: 20	Cellulase (glycosyl hydrolase family 5)	Cellulase
M. incognita	Minc09447b	462	BLAST - Meloidogyne: 1 hit in Meloidogyne javanica. - Others: 1 hit in Dickeya dadantii 3937. 2 hits in Aphelenchus avenae (belongs to Tylenchida). 1 hit in Pectobacterium atrosepticum SCRI1043. 6 hits in Globodera rostochiensis. 9 hits in Heterodera glycines. 1 hit in Ditylenchus africanus (belongs to Tylenchida). 1 hit in Heterodera avenae (belongs to Tylenchida). 2 hits in Ditylenchus destruct…	dbEST_Mincognita: 6 ---- Nembase_6_Meloidogyne: 1 hit in Meloidogyne javanica. 2 hits in Meloidogyne incognita. 3 hits in Meloidogyne hapla. 2 hits in Meloidogyne arenaria. ---- RNA_Seq_ANSA_Mincognita_mix: 4 ---- RNA_Seq_ANWC_Mincognita_males: 1 ---- Mincognita_EST_J2: 20	Cellulase (glycosyl hydrolase family 5)	Cellulase
M. incognita	Minc09448	163	BLAST - Meloidogyne: No - Others: No ---- OrthoMCL - Meloidogyne: M_hapla : 1 - Others: No	RNA_Seq_ANWF_Mincognita_group2: 1
M. incognita	Minc09526	348	BLAST - Meloidogyne: No - Others: No ---- OrthoMCL - Meloidogyne: M_hapla : 1 - Others: No	RNA_Seq_ANWC_Mincognita_males: 1
M. incognita	Minc09687	546	BLAST - Meloidogyne: No - Others: No ---- OrthoMCL - Meloidogyne: M_hapla : 1 - Others: No	RNA_Seq_ANSA_Mincognita_mix: 3 ---- RNA_Seq_ANWF_Mincognita_group2: 1 ---- EST_All_August_2009: 1 ---- Mincognita_EST_J2: 2	Domain of unknown function DUF148	SXP/RAL-2
M. incognita	Minc09716	462	BLAST - Meloidogyne: No - Others: No ---- OrthoMCL - Meloidogyne: M_hapla : 1 - Others: No	RNA_Seq_ANSA_Mincognita_mix: 2 ---- RNA_Seq_ANWA_Mincognita_eggs: 1
M. incognita	Minc09769	171	BLAST - Meloidogyne: No - Others: No ---- OrthoMCL - Meloidogyne: M_hapla : 1 - Others: No	RNA_Seq_ANWC_Mincognita_males: 1
M. incognita	Minc09928b	107	BLAST - Meloidogyne: 1 hit in Meloidogyne arenaria. - Others: 2 hits in Heterodera glycines. 1 hit in Globodera rostochiensis. ---- OrthoMCL - Meloidogyne: No - Others: No	dbEST_Mincognita: 4 ---- Mincognita_EST_J2: 2	Cysteine-rich secretory protein family	Venom Allergen-like Protein (VAP)
M. incognita	Minc09966	185	BLAST - Meloidogyne: No - Others: No ---- OrthoMCL - Meloidogyne: M_hapla : 1 - Others: No	RNA_Seq_ANSA_Mincognita_mix: 1 ---- RNA_Seq_ANWA_Mincognita_eggs: 2 ---- RNA_Seq_ANWB_Mincognita_females: 2
M. incognita	Minc09973a	286	BLAST - Meloidogyne: No - Others: No ---- OrthoMCL - Meloidogyne: M_hapla : 1 - Others: No	dbEST_Mincognita: 16 ---- Nembase_6_Meloidogyne: 2 hits in Meloidogyne incognita. 2 hits in Meloidogyne paranaensis. 1 hit in Meloidogyne hapla. 3 hits in Meloidogyne arenaria. ---- RNA_Seq_ANWB_Mincognita_females: 3 ---- Mincognita_EST_J2: 41 ---- Mincognita_EST_J3: 2
M. incognita	Minc09973b	249	BLAST - Meloidogyne: No - Others: No ---- OrthoMCL - Meloidogyne: M_hapla : 1 - Others: No	dbEST_Mincognita: 16 ---- Nembase_6_Meloidogyne: 3 hits in Meloidogyne javanica. 5 hits in Meloidogyne incognita. 2 hits in Meloidogyne paranaensis. 1 hit in Meloidogyne hapla. 5 hits in Meloidogyne arenaria. ---- RNA_Seq_ANWB_Mincognita_females: 3 ---- Mincognita_EST_J2: 41 ---- Mincognita_EST_J3: 2
M. incognita	Minc09973d	247	BLAST - Meloidogyne: No - Others: No ---- OrthoMCL - Meloidogyne: M_hapla : 1 - Others: No	dbEST_Mincognita: 16 ---- Nembase_6_Meloidogyne: 3 hits in Meloidogyne javanica. 4 hits in Meloidogyne incognita. 2 hits in Meloidogyne paranaensis. 1 hit in Meloidogyne hapla. 4 hits in Meloidogyne arenaria. ---- RNA_Seq_ANWB_Mincognita_females: 3 ---- Mincognita_EST_J2: 41 ---- Mincognita_EST_J3: 2
M. incognita	Minc09973e	165	BLAST - Meloidogyne: No - Others: No ---- OrthoMCL - Meloidogyne: M_hapla : 1 - Others: No	dbEST_Mincognita: 16 ---- Nembase_6_Meloidogyne: 1 hit in Meloidogyne javanica. 2 hits in Meloidogyne arenaria. ---- Mincognita_EST_J2: 41 ---- Mincognita_EST_J3: 2
M. incognita	Minc09978	252	BLAST - Meloidogyne: No - Others: No ---- OrthoMCL - Meloidogyne: M_hapla : 1 - Others: No	dbEST_Mincognita: 22 ---- Nembase_6_Meloidogyne: 6 hits in Meloidogyne javanica. 4 hits in Meloidogyne incognita. 4 hits in Meloidogyne paranaensis. 8 hits in Meloidogyne arenaria. ---- RNA_Seq_ANWB_Mincognita_females: 2 ---- RNA_Seq_ANWD_Mincognita_J3J4: 1 ---- RNA_Seq_ANWF_Mincognita_group2: 1 ---- Mincognita_EST_J2: 62 ---- Mincognita_EST_J3: 1
M. incognita	Minc10169	485	BLAST - Meloidogyne: No - Others: No ---- OrthoMCL - Meloidogyne: M_hapla : 1 - Others: No	RNA_Seq_ANSA_Mincognita_mix: 1 ---- RNA_Seq_ANWD_Mincognita_J3J4: 1	Common central domain of tyrosinase
M. incognita	Minc10421	211	BLAST - Meloidogyne: No - Others: No ---- OrthoMCL - Meloidogyne: M_hapla : 1 - Others: B_malayi : 1	dbEST_Mincognita: 1 ---- Nembase_6_Meloidogyne: 1 hit in Meloidogyne incognita. 1 hit in Meloidogyne paranaensis. 1 hit in Meloidogyne hapla. ---- EST_All_August_2009: 1 ---- Mincognita_EST_J2: 1 ---- Mincognita_EST_J3: 1
M. incognita	Minc10536	199	BLAST - Meloidogyne: 2 hits in Meloidogyne arenaria. 1 hit in Meloidogyne javanica. - Others: 1 hit in Burkholderia cenocepacia J2315. 1 hit in Burkholderia cenocepacia MC0-3. 1 hit in Burkholderia cenocepacia AU 1054. ---- OrthoMCL - Meloidogyne: M_hapla : 1 - Others: No	Nembase_6_Meloidogyne: 1 hit in Meloidogyne arenaria. ---- RNA_Seq_ANSA_Mincognita_mix: 1 ---- RNA_Seq_ANWB_Mincognita_females: 1 ---- Mincognita_EST_J2: 1		Chorismate-mutase
M. incognita	Minc10706	213	BLAST - Meloidogyne: No - Others: No ---- OrthoMCL - Meloidogyne: M_hapla : 1 - Others: No	dbEST_Mincognita: 3 ---- RNA_Seq_ANWC_Mincognita_males: 2 ---- Mincognita_EST_J2: 1
M. incognita	Minc10764	246	BLAST - Meloidogyne: No - Others: No ---- OrthoMCL - Meloidogyne: M_hapla : 1 - Others: No	RNA_Seq_ANWF_Mincognita_group2: 2 ---- RNA_Seq_ANWG_Mincognita_group3: 1
M. incognita	Minc10799	452	BLAST - Meloidogyne: No - Others: No ---- OrthoMCL - Meloidogyne: M_hapla : 1 - Others: No	Nembase_6_Meloidogyne: 1 hit in Meloidogyne incognita. ---- RNA_Seq_ANWB_Mincognita_females: 1	Common central domain of tyrosinase
M. incognita	Minc10826	124	BLAST - Meloidogyne: No - Others: No ---- OrthoMCL - Meloidogyne: M_hapla : 1 - Others: No	Nembase_6_Meloidogyne: 1 hit in Meloidogyne javanica. ---- Mincognita_EST_J2: 1
M. incognita	Minc10830	211	BLAST - Meloidogyne: No - Others: No ---- OrthoMCL - Meloidogyne: M_hapla : 1 - Others: No	Nembase_6_Meloidogyne: 1 hit in Meloidogyne javanica. 1 hit in Meloidogyne paranaensis. ---- RNA_Seq_ANSA_Mincognita_mix: 1 ---- RNA_Seq_ANWD_Mincognita_J3J4: 1 ---- RNA_Seq_ANWG_Mincognita_group3: 1 ---- Mincognita_EST_J2: 1
M. incognita	Minc10852	243	BLAST - Meloidogyne: No - Others: No ---- OrthoMCL - Meloidogyne: M_hapla : 2 - Others: No	RNA_Seq_ANWB_Mincognita_females: 1
M. incognita	Minc10887	103	BLAST - Meloidogyne: No - Others: No ---- OrthoMCL - Meloidogyne: M_hapla : 1 - Others: No	Nembase_6_Meloidogyne: 1 hit in Meloidogyne hapla. ---- RNA_Seq_ANSA_Mincognita_mix: 1
M. incognita	Minc10902	905	BLAST - Meloidogyne: No - Others: No ---- OrthoMCL - Meloidogyne: M_hapla : 1 - Others: No	RNA_Seq_ANWF_Mincognita_group2: 1 ---- RNA_Seq_ANWG_Mincognita_group3: 1
M. incognita	Minc11148	510	BLAST - Meloidogyne: No - Others: No ---- OrthoMCL - Meloidogyne: M_hapla : 2 - Others: No	RNA_Seq_ANWB_Mincognita_females: 1 ---- Nembase_2_Bursaphelencus: 1 hit in Bursaphelencus mucronatus.	Ground-like domain
M. incognita	Minc11224	314	BLAST - Meloidogyne: No - Others: No ---- OrthoMCL - Meloidogyne: M_hapla : 1 - Others: No	Nembase_6_Meloidogyne: 1 hit in Meloidogyne javanica.
M. incognita	Minc11333	154	BLAST - Meloidogyne: No - Others: No ---- OrthoMCL - Meloidogyne: M_hapla : 1 - Others: No	dbEST_Mincognita: 1 ---- Nembase_6_Meloidogyne: 1 hit in Meloidogyne incognita. ---- EST_All_August_2009: 1
M. incognita	Minc11418	877	BLAST - Meloidogyne: No - Others: No ---- OrthoMCL - Meloidogyne: M_hapla : 1 - Others: No	RNA_Seq_ANWB_Mincognita_females: 1
M. incognita	Minc11481	596	BLAST - Meloidogyne: No - Others: No ---- OrthoMCL - Meloidogyne: M_hapla : 1 - Others: No	dbEST_Mincognita: 1 ---- Nembase_6_Meloidogyne: 1 hit in Meloidogyne incognita. 1 hit in Meloidogyne hapla. ---- RNA_Seq_ANWA_Mincognita_eggs: 1 ---- EST_All_August_2009: 1 ---- Nembase_8_other_Tylenchides: 1 hit in Heterodera glycines.
M. incognita	Minc11558	186	BLAST - Meloidogyne: No - Others: No ---- OrthoMCL - Meloidogyne: M_hapla : 1 - Others: No	Nembase_6_Meloidogyne: 1 hit in Meloidogyne javanica. 2 hits in Meloidogyne arenaria. ---- RNA_Seq_ANSA_Mincognita_mix: 1 ---- Mincognita_EST_J2: 4	Lectin C-type domain
M. incognita	Minc11559	159	BLAST - Meloidogyne: No - Others: No ---- OrthoMCL - Meloidogyne: M_hapla : 1 - Others: No	Nembase_6_Meloidogyne: 1 hit in Meloidogyne javanica. 1 hit in Meloidogyne incognita. 1 hit in Meloidogyne arenaria. ---- Mincognita_EST_J2: 4	Lectin C-type domain
M. incognita	Minc11561b	322	BLAST - Meloidogyne: No - Others: No ---- OrthoMCL - Meloidogyne: M_hapla : 1 - Others: No	dbEST_Mincognita: 10 ---- Nembase_6_Meloidogyne: 2 hits in Meloidogyne javanica. 1 hit in Meloidogyne incognita. 1 hit in Meloidogyne arenaria. ---- RNA_Seq_ANSA_Mincognita_mix: 1 ---- EST_All_August_2009: 1 ---- Mincognita_EST_J2: 10 ---- Mincognita_EST_Egg: 2
M. incognita	Minc11561c	320	BLAST - Meloidogyne: No - Others: No ---- OrthoMCL - Meloidogyne: M_hapla : 1 - Others: No	dbEST_Mincognita: 10 ---- Nembase_6_Meloidogyne: 2 hits in Meloidogyne javanica. 1 hit in Meloidogyne incognita. 1 hit in Meloidogyne arenaria. ---- RNA_Seq_ANSA_Mincognita_mix: 1 ---- EST_All_August_2009: 1 ---- Mincognita_EST_J2: 10 ---- Mincognita_EST_Egg: 2
M. incognita	Minc11564	240	BLAST - Meloidogyne: No - Others: No ---- OrthoMCL - Meloidogyne: M_hapla : 1 - Others: No	Mincognita_EST_J2: 1	DnaJ domain
M. incognita	Minc11772	280	BLAST - Meloidogyne: 1 hit in Meloidogyne javanica. - Others: 2 hits in Bursaphelenchus xylophilus (belongs to Tylenchida). 1 hit in Aphelenchus avenae (belongs to Tylenchida). 4 hits in Nectria haematococca mpVI 77-13-4 (belongs to Nectria haematococca mpVI). 1 hit in Phytophthora infestans T30-4 (belongs to Phytophthora infestans). 1 hit in Gibberella zeae. 3 hits in Globodera tabacum virginiae…	dbEST_Mincognita: 2 ---- Nembase_6_Meloidogyne: 1 hit in Meloidogyne incognita. 5 hits in Meloidogyne hapla.	Pectate lyase	Pectate lyase
M. incognita	Minc11848	103	BLAST - Meloidogyne: No - Others: No ---- OrthoMCL - Meloidogyne: M_hapla : 1 - Others: No	Nembase_6_Meloidogyne: 1 hit in Meloidogyne hapla. ---- RNA_Seq_ANSA_Mincognita_mix: 1
M. incognita	Minc11857a	275	BLAST - Meloidogyne: No - Others: No ---- OrthoMCL - Meloidogyne: M_hapla : 1 - Others: No	dbEST_Mincognita: 28 ---- Nembase_6_Meloidogyne: 6 hits in Meloidogyne javanica. 5 hits in Meloidogyne incognita. 5 hits in Meloidogyne paranaensis. 1 hit in Meloidogyne hapla. 8 hits in Meloidogyne arenaria. ---- RNA_Seq_ANWB_Mincognita_females: 2 ---- RNA_Seq_ANWD_Mincognita_J3J4: 1 ---- RNA_Seq_ANWF_Mincognita_group2: 1 ---- Mincognita_EST_J2: 59 ---- Mincognita_EST_J3: 2
M. incognita	Minc11857d	254	BLAST - Meloidogyne: No - Others: No ---- OrthoMCL - Meloidogyne: M_hapla : 1 - Others: No	dbEST_Mincognita: 28 ---- Nembase_6_Meloidogyne: 5 hits in Meloidogyne javanica. 4 hits in Meloidogyne incognita. 3 hits in Meloidogyne paranaensis. 3 hits in Meloidogyne hapla. 7 hits in Meloidogyne arenaria. ---- RNA_Seq_ANWB_Mincognita_females: 1 ---- RNA_Seq_ANWD_Mincognita_J3J4: 1 ---- RNA_Seq_ANWF_Mincognita_group2: 1 ---- Mincognita_EST_J2: 59 ---- Mincognita_EST_J3: 2
M. incognita	Minc11928a	279	BLAST - Meloidogyne: No - Others: 1 hit in Nectria haematococca mpVI 77-13-4 (belongs to Nectria haematococca mpVI). 1 hit in Gibberella zeae. 3 hits in Globodera tabacum virginiae (belongs to Tylenchida). 15 hits in Globodera rostochiensis. 1 hit in Magnaporthe oryzae 70-15. 5 hits in Globodera tabacum tabacum (belongs to Tylenchida). 2 hits in Heterodera glycines. 1 hit in Gibberella zeae PH-1.…	dbEST_Mincognita: 8 ---- Nembase_6_Meloidogyne: 2 hits in Meloidogyne incognita. ---- RNA_Seq_ANSA_Mincognita_mix: 1 ---- Mincognita_EST_J2: 3	Pectate lyase	Pectate lyase
M. incognita	Minc12091	138	BLAST - Meloidogyne: No - Others: No ---- OrthoMCL - Meloidogyne: M_hapla : 2 - Others: No	Mincognita_EST_J2: 1
M. incognita	Minc12122	830	BLAST - Meloidogyne: No - Others: No ---- OrthoMCL - Meloidogyne: M_hapla : 2 - Others: No	RNA_Seq_ANSA_Mincognita_mix: 1 ---- RNA_Seq_ANWG_Mincognita_group3: 1 ---- Mincognita_EST_J2: 1
M. incognita	Minc12224	300	BLAST - Meloidogyne: No - Others: No ---- OrthoMCL - Meloidogyne: M_hapla : 1 - Others: No	RNA_Seq_ANWA_Mincognita_eggs: 1 ---- RNA_Seq_ANWB_Mincognita_females: 2 ---- RNA_Seq_ANWC_Mincognita_males: 2 ---- RNA_Seq_ANWD_Mincognita_J3J4: 1 ---- RNA_Seq_ANWF_Mincognita_group2: 1
M. incognita	Minc12424	598	BLAST - Meloidogyne: No - Others: 1 hit in Bursaphelenchus xylophilus (belongs to Tylenchida). ---- OrthoMCL - Meloidogyne: M_hapla : 2 - Others: No	dbEST_Mincognita: 1 ---- Nembase_6_Meloidogyne: 1 hit in Meloidogyne incognita. ---- RNA_Seq_ANSA_Mincognita_mix: 1 ---- RNA_Seq_ANWB_Mincognita_females: 8 ---- RNA_Seq_ANWC_Mincognita_males: 1 ---- RNA_Seq_ANWD_Mincognita_J3J4: 1	Galactoside-binding lectin
M. incognita	Minc12427	705	BLAST - Meloidogyne: No - Others: No ---- OrthoMCL - Meloidogyne: M_hapla : 2 - Others: No	RNA_Seq_ANWA_Mincognita_eggs: 1	Galactoside-binding lectin
M. incognita	Minc12674	292	BLAST - Meloidogyne: 1 hit in Meloidogyne javanica. - Others: 1 hit in Dickeya dadantii 3937. 2 hits in Aphelenchus avenae (belongs to Tylenchida). 1 hit in Pectobacterium atrosepticum SCRI1043. 6 hits in Globodera rostochiensis. 9 hits in Heterodera glycines. 1 hit in Ditylenchus africanus (belongs to Tylenchida). 1 hit in Heterodera avenae (belongs to Tylenchida). 2 hits in Ditylenchus destruct…	EST_All_August_2009: 1	Cellulase (glycosyl hydrolase family 5)	Cellulase
M. incognita	Minc12824	532	BLAST - Meloidogyne: No - Others: No ---- OrthoMCL - Meloidogyne: M_hapla : 1 - Others: No	RNA_Seq_ANWA_Mincognita_eggs: 1
M. incognita	Minc12894	70	BLAST - Meloidogyne: No - Others: No ---- OrthoMCL - Meloidogyne: M_hapla : 1 - Others: No	Nembase_6_Meloidogyne: 1 hit in Meloidogyne incognita. 1 hit in Meloidogyne arenaria. ---- RNA_Seq_ANWA_Mincognita_eggs: 1
M. incognita	Minc12947	280	BLAST - Meloidogyne: No - Others: 2 hits in Nectria haematococca mpVI 77-13-4 (belongs to Nectria haematococca mpVI). 12 hits in Globodera rostochiensis. 1 hit in Moniliophthora perniciosa FA553. 1 hit in Nectria haematococca mpVI. 21 hits in Globodera pallida. 1 hit in Bursaphelenchus mucronatus (belongs to Tylenchida). 2 hits in Verticillium albo-atrum VaMs.102 (belongs to Verticillium albo-atr…	Nembase_6_Meloidogyne: 1 hit in Meloidogyne arenaria.	Pectate lyase	Pectate lyase
M. incognita	Minc13174	1468	BLAST - Meloidogyne: No - Others: No ---- OrthoMCL - Meloidogyne: M_hapla : 1 - Others: No	RNA_Seq_ANSA_Mincognita_mix: 6 ---- RNA_Seq_ANWA_Mincognita_eggs: 4 ---- RNA_Seq_ANWB_Mincognita_females: 1 ---- RNA_Seq_ANWC_Mincognita_males: 2 ---- RNA_Seq_ANWD_Mincognita_J3J4: 3 ---- RNA_Seq_ANWF_Mincognita_group2: 8 ---- RNA_Seq_ANWG_Mincognita_group3: 7
M. incognita	Minc13221a	506	BLAST - Meloidogyne: 1 hit in Meloidogyne javanica. - Others: 1 hit in Dickeya dadantii 3937. 9 hits in Heterodera glycines. 1 hit in Ditylenchus africanus (belongs to Tylenchida). 2 hits in Aphelenchus avenae (belongs to Tylenchida). 1 hit in Heterodera avenae (belongs to Tylenchida). 2 hits in Ditylenchus destructor (belongs to Tylenchida). 2 hits in Heterodera schachtii. 1 hit in Pratylenchus …	dbEST_Mincognita: 27 ---- Nembase_6_Meloidogyne: 2 hits in Meloidogyne javanica. 4 hits in Meloidogyne incognita. 1 hit in Meloidogyne chitwoodi. 3 hits in Meloidogyne hapla. 3 hits in Meloidogyne arenaria. ---- RNA_Seq_ANSA_Mincognita_mix: 7 ---- RNA_Seq_ANWA_Mincognita_eggs: 1 ---- RNA_Seq_ANWC_Mincognita_males: 1 ---- Mincognita_EST_J2: 37	Cellulase (glycosyl hydrolase family 5)	Cellulase
M. incognita	Minc13221b	459	BLAST - Meloidogyne: 1 hit in Meloidogyne javanica. - Others: 1 hit in Dickeya dadantii 3937. 2 hits in Aphelenchus avenae (belongs to Tylenchida). 1 hit in Pectobacterium atrosepticum SCRI1043. 6 hits in Globodera rostochiensis. 9 hits in Heterodera glycines. 1 hit in Ditylenchus africanus (belongs to Tylenchida). 1 hit in Heterodera avenae (belongs to Tylenchida). 2 hits in Ditylenchus destruct…	dbEST_Mincognita: 27 ---- Nembase_6_Meloidogyne: 1 hit in Meloidogyne javanica. 2 hits in Meloidogyne incognita. 1 hit in Meloidogyne chitwoodi. 2 hits in Meloidogyne hapla. 2 hits in Meloidogyne arenaria. ---- RNA_Seq_ANSA_Mincognita_mix: 7 ---- RNA_Seq_ANWA_Mincognita_eggs: 1 ---- RNA_Seq_ANWC_Mincognita_males: 1 ---- Mincognita_EST_J2: 37	Cellulase (glycosyl hydrolase family 5)	Cellulase
M. incognita	Minc13233	339	BLAST - Meloidogyne: No - Others: No ---- OrthoMCL - Meloidogyne: M_hapla : 3 - Others: No	RNA_Seq_ANWC_Mincognita_males: 1
M. incognita	Minc13334	521	BLAST - Meloidogyne: No - Others: No ---- OrthoMCL - Meloidogyne: M_hapla : 1 - Others: No	dbEST_Mincognita: 1 ---- Nembase_6_Meloidogyne: 1 hit in Meloidogyne incognita. ---- Mincognita_EST_J2: 3	Astacin (Peptidase family M12A)
M. incognita	Minc13937a	956	BLAST - Meloidogyne: No - Others: No ---- OrthoMCL - Meloidogyne: M_hapla : 2 - Others: No	dbEST_Mincognita: 14 ---- Nembase_6_Meloidogyne: 3 hits in Meloidogyne javanica. 4 hits in Meloidogyne incognita. 1 hit in Meloidogyne hapla. 1 hit in Meloidogyne arenaria. ---- RNA_Seq_ANSA_Mincognita_mix: 4 ---- RNA_Seq_ANWA_Mincognita_eggs: 1 ---- RNA_Seq_ANWF_Mincognita_group2: 1 ---- EST_All_August_2009: 1 ---- Mincognita_EST_J2: 17	Lectin C-type domain
M. incognita	Minc13937b	390	BLAST - Meloidogyne: No - Others: No ---- OrthoMCL - Meloidogyne: M_hapla : 2 - Others: No	dbEST_Mincognita: 14 ---- Nembase_6_Meloidogyne: 2 hits in Meloidogyne javanica. 2 hits in Meloidogyne incognita. ---- RNA_Seq_ANSA_Mincognita_mix: 1 ---- EST_All_August_2009: 1 ---- Mincognita_EST_J2: 17
M. incognita	Minc13971	670	BLAST - Meloidogyne: No - Others: No ---- OrthoMCL - Meloidogyne: M_hapla : 3 - Others: No	Mincognita_EST_J2: 2
M. incognita	Minc13987	185	BLAST - Meloidogyne: No - Others: No ---- OrthoMCL - Meloidogyne: M_hapla : 1 - Others: No	RNA_Seq_ANSA_Mincognita_mix: 2 ---- RNA_Seq_ANWA_Mincognita_eggs: 2 ---- RNA_Seq_ANWB_Mincognita_females: 2
M. incognita	Minc14047a	467	BLAST - Meloidogyne: 1 hit in Meloidogyne javanica. - Others: 1 hit in Dickeya dadantii 3937. 2 hits in Aphelenchus avenae (belongs to Tylenchida). 1 hit in Pectobacterium atrosepticum SCRI1043. 6 hits in Globodera rostochiensis. 9 hits in Heterodera glycines. 1 hit in Ditylenchus africanus (belongs to Tylenchida). 1 hit in Heterodera avenae (belongs to Tylenchida). 2 hits in Ditylenchus destruct…	dbEST_Mincognita: 1 ---- Nembase_6_Meloidogyne: 1 hit in Meloidogyne javanica. 1 hit in Meloidogyne incognita. ---- RNA_Seq_ANSA_Mincognita_mix: 3 ---- RNA_Seq_ANWA_Mincognita_eggs: 1 ---- RNA_Seq_ANWC_Mincognita_males: 1 ---- RNA_Seq_ANWF_Mincognita_group2: 1 ---- EST_All_August_2009: 1 ---- Mincognita_EST_J2: 9	Cellulase (glycosyl hydrolase family 5)	Cellulase
M. incognita	Minc14047b	472	BLAST - Meloidogyne: 1 hit in Meloidogyne javanica. - Others: 1 hit in Dickeya dadantii 3937. 2 hits in Aphelenchus avenae (belongs to Tylenchida). 1 hit in Pectobacterium atrosepticum SCRI1043. 6 hits in Globodera rostochiensis. 9 hits in Heterodera glycines. 1 hit in Ditylenchus africanus (belongs to Tylenchida). 1 hit in Heterodera avenae (belongs to Tylenchida). 2 hits in Ditylenchus destruct…	dbEST_Mincognita: 1 ---- Nembase_6_Meloidogyne: 1 hit in Meloidogyne javanica. 1 hit in Meloidogyne incognita. ---- RNA_Seq_ANSA_Mincognita_mix: 3 ---- RNA_Seq_ANWA_Mincognita_eggs: 1 ---- RNA_Seq_ANWC_Mincognita_males: 1 ---- RNA_Seq_ANWF_Mincognita_group2: 1 ---- Mincognita_EST_J2: 9	Cellulase (glycosyl hydrolase family 5)	Cellulase
M. incognita	Minc14048	702	BLAST - Meloidogyne: 1 hit in Meloidogyne javanica. - Others: 1 hit in Heterodera glycines. 1 hit in Ditylenchus africanus (belongs to Tylenchida). 1 hit in Heterodera avenae (belongs to Tylenchida). 1 hit in Ditylenchus destructor (belongs to Tylenchida). 1 hit in Pratylenchus coffeae (belongs to Tylenchida). 3 hits in Radopholus similis. 1 hit in Globodera tabacum solanacearum (belongs to Tylen…	Nembase_6_Meloidogyne: 1 hit in Meloidogyne javanica. 1 hit in Meloidogyne incognita. ---- RNA_Seq_ANSA_Mincognita_mix: 1	Cellulase (glycosyl hydrolase family 5)	Cellulase
M. incognita	Minc14117	218	BLAST - Meloidogyne: No - Others: 4 hits in Bursaphelenchus xylophilus (belongs to Tylenchida). 34 hits in Globodera rostochiensis. 1 hit in Ditylenchus africanus (belongs to Tylenchida). 1 hit in Globodera pallida. 2 hits in Bursaphelenchus mucronatus (belongs to Tylenchida). ---- OrthoMCL - Meloidogyne: No - Others: No	Nembase_6_Meloidogyne: 1 hit in Meloidogyne javanica. 1 hit in Meloidogyne arenaria. ---- RNA_Seq_ANSA_Mincognita_mix: 2 ---- Mincognita_EST_J2: 4	Rare lipoprotein A (RlpA)-like double-psi beta-barrel	Expansin
M. incognita	Minc14143	313	BLAST - Meloidogyne: No - Others: No ---- OrthoMCL - Meloidogyne: M_hapla : 2 - Others: No	Mincognita_EST_J2: 1
M. incognita	Minc14432	858	BLAST - Meloidogyne: No - Others: No ---- OrthoMCL - Meloidogyne: M_hapla : 1 - Others: No	Nembase_6_Meloidogyne: 1 hit in Meloidogyne incognita. ---- RNA_Seq_ANWF_Mincognita_group2: 3 ---- RNA_Seq_ANWG_Mincognita_group3: 1	NUDIX domain
M. incognita	Minc14566	691	BLAST - Meloidogyne: No - Others: No ---- OrthoMCL - Meloidogyne: M_hapla : 1 - Others: No	RNA_Seq_ANWA_Mincognita_eggs: 1 ---- RNA_Seq_ANWD_Mincognita_J3J4: 1 ---- RNA_Seq_ANWF_Mincognita_group2: 1 ---- EST_All_August_2009: 1 ---- Mincognita_EST_J3: 1
M. incognita	Minc14586	49	BLAST - Meloidogyne: No - Others: No ---- OrthoMCL - Meloidogyne: M_hapla : 1 - Others: No	EST_All_August_2009: 1 ---- Mincognita_EST_J3: 1
M. incognita	Minc14598	451	BLAST - Meloidogyne: No - Others: No ---- OrthoMCL - Meloidogyne: M_hapla : 1 - Others: No	Nembase_6_Meloidogyne: 1 hit in Meloidogyne incognita. ---- RNA_Seq_ANWC_Mincognita_males: 1
M. incognita	Minc14652	387	BLAST - Meloidogyne: No - Others: No ---- OrthoMCL - Meloidogyne: M_hapla : 1 - Others: No	RNA_Seq_ANSA_Mincognita_mix: 3 ---- RNA_Seq_ANWC_Mincognita_males: 1 ---- RNA_Seq_ANWD_Mincognita_J3J4: 2 ---- RNA_Seq_ANWF_Mincognita_group2: 3 ---- RNA_Seq_ANWG_Mincognita_group3: 3
M. incognita	Minc14769	313	BLAST - Meloidogyne: No - Others: No ---- OrthoMCL - Meloidogyne: M_hapla : 1 - Others: No	Nembase_6_Meloidogyne: 1 hit in Meloidogyne javanica.	GATA zinc finger
M. incognita	Minc14773	254	BLAST - Meloidogyne: No - Others: No ---- OrthoMCL - Meloidogyne: M_hapla : 1 - Others: No	Nembase_6_Meloidogyne: 1 hit in Meloidogyne javanica.
M. incognita	Minc14800	338	BLAST - Meloidogyne: No - Others: No ---- OrthoMCL - Meloidogyne: M_hapla : 1 - Others: No	RNA_Seq_ANWA_Mincognita_eggs: 1 ---- RNA_Seq_ANWG_Mincognita_group3: 1 ---- EST_All_August_2009: 1 ---- Mincognita_EST_J3: 1
M. incognita	Minc14808	249	BLAST - Meloidogyne: No - Others: No ---- OrthoMCL - Meloidogyne: M_hapla : 1 - Others: No	Nembase_6_Meloidogyne: 1 hit in Meloidogyne arenaria. ---- Mincognita_EST_J2: 1	Ground-like domain
M. incognita	Minc14848	49	BLAST - Meloidogyne: No - Others: No ---- OrthoMCL - Meloidogyne: M_hapla : 1 - Others: No	EST_All_August_2009: 1 ---- Mincognita_EST_J3: 1
M. incognita	Minc15080	237	BLAST - Meloidogyne: No - Others: No ---- OrthoMCL - Meloidogyne: M_hapla : 2 - Others: No	Nembase_6_Meloidogyne: 1 hit in Meloidogyne hapla. ---- RNA_Seq_ANSA_Mincognita_mix: 1 ---- RNA_Seq_ANWA_Mincognita_eggs: 1 ---- RNA_Seq_ANWB_Mincognita_females: 1 ---- RNA_Seq_ANWC_Mincognita_males: 1 ---- RNA_Seq_ANWG_Mincognita_group3: 1 ---- Mincognita_EST_J2: 1
M. incognita	Minc15355	459	BLAST - Meloidogyne: No - Others: No ---- OrthoMCL - Meloidogyne: M_hapla : 2 - Others: No	Mincognita_EST_J2: 1
M. incognita	Minc15401	316	BLAST - Meloidogyne: No - Others: No ---- OrthoMCL - Meloidogyne: M_hapla : 1 - Others: No	RNA_Seq_ANSA_Mincognita_mix: 4 ---- RNA_Seq_ANWB_Mincognita_females: 3 ---- RNA_Seq_ANWD_Mincognita_J3J4: 2 ---- RNA_Seq_ANWF_Mincognita_group2: 3 ---- RNA_Seq_ANWG_Mincognita_group3: 1
M. incognita	Minc15587	273	BLAST - Meloidogyne: No - Others: No ---- OrthoMCL - Meloidogyne: M_hapla : 1 - Others: No	EST_All_August_2009: 1 ---- Mincognita_EST_J2: 1	Receptor family ligand binding region
M. incognita	Minc15837	263	BLAST - Meloidogyne: No - Others: No ---- OrthoMCL - Meloidogyne: M_hapla : 1 - Others: No	dbEST_Mincognita: 1 ---- Nembase_6_Meloidogyne: 1 hit in Meloidogyne javanica. 1 hit in Meloidogyne incognita. ---- RNA_Seq_ANWC_Mincognita_males: 2
M. incognita	Minc16347	553	BLAST - Meloidogyne: No - Others: No ---- OrthoMCL - Meloidogyne: M_hapla : 1 - Others: No	dbEST_Mincognita: 1 ---- Nembase_6_Meloidogyne: 1 hit in Meloidogyne incognita. ---- RNA_Seq_ANSA_Mincognita_mix: 1 ---- RNA_Seq_ANWA_Mincognita_eggs: 2
M. incognita	Minc16373	368	BLAST - Meloidogyne: No - Others: 2 hits in Toxoptera citricida (belongs to Aphididae). 4 hits in Myzus persicae (belongs to Aphididae). 11 hits in Acyrthosiphon pisum (belongs to Aphididae). ---- OrthoMCL - Meloidogyne: No - Others: No	RNA_Seq_ANWB_Mincognita_females: 1 ---- Mincognita_EST_J3: 1	Papain family cysteine protease	Cystein Protease
M. incognita	Minc16477	207	BLAST - Meloidogyne: No - Others: No ---- OrthoMCL - Meloidogyne: M_hapla : 1 - Others: No	dbEST_Mincognita: 1 ---- Nembase_6_Meloidogyne: 1 hit in Meloidogyne javanica. 1 hit in Meloidogyne incognita. ---- RNA_Seq_ANSA_Mincognita_mix: 1 ---- Mincognita_EST_J2: 7	Domain of unknown function DUF148	SXP/RAL-2
M. incognita	Minc16670	352	BLAST - Meloidogyne: No - Others: No ---- OrthoMCL - Meloidogyne: M_hapla : 1 - Others: No	Nembase_6_Meloidogyne: 1 hit in Meloidogyne javanica.
M. incognita	Minc16890	234	BLAST - Meloidogyne: No - Others: No ---- OrthoMCL - Meloidogyne: M_hapla : 1 - Others: No	Nembase_6_Meloidogyne: 1 hit in Meloidogyne javanica. ---- RNA_Seq_ANWA_Mincognita_eggs: 1 ---- Mincognita_EST_J3: 1
M. incognita	Minc16907	555	BLAST - Meloidogyne: No - Others: No ---- OrthoMCL - Meloidogyne: M_hapla : 1 - Others: No	Nembase_6_Meloidogyne: 1 hit in Meloidogyne incognita. ---- EST_All_August_2009: 1	UDP-glucoronosyl and UDP-glucosyl transferase
M. incognita	Minc17117b	101	BLAST - Meloidogyne: 1 hit in Meloidogyne arenaria. - Others: 2 hits in Heterodera glycines. ---- OrthoMCL - Meloidogyne: No - Others: No	dbEST_Mincognita: 6 ---- Mincognita_EST_J2: 2	Cysteine-rich secretory protein family	Venom Allergen-like Protein (VAP)
M. incognita	Minc17480	190	BLAST - Meloidogyne: No - Others: 1 hit in Acyrthosiphon pisum (belongs to Aphididae). 1 hit in Ustilago maydis 521. ---- OrthoMCL - Meloidogyne: No - Others: No	Nembase_8_other_Tylenchides: 1 hit in Pratylenchus vulnus. 1 hit in Heterodera glycines.	WD domain, G-beta repeat
M. incognita	Minc17612	131	BLAST - Meloidogyne: No - Others: No ---- OrthoMCL - Meloidogyne: M_hapla : 1 - Others: No	dbEST_Mincognita: 2 ---- Nembase_6_Meloidogyne: 1 hit in Meloidogyne incognita.
M. incognita	Minc17713a	253	BLAST - Meloidogyne: No - Others: No ---- OrthoMCL - Meloidogyne: M_hapla : 1 - Others: No	RNA_Seq_ANWF_Mincognita_group2: 1 ---- RNA_Seq_ANWG_Mincognita_group3: 1 ---- Mincognita_EST_J2: 2
M. incognita	Minc17713b	253	BLAST - Meloidogyne: No - Others: No ---- OrthoMCL - Meloidogyne: M_hapla : 1 - Others: No	RNA_Seq_ANWF_Mincognita_group2: 1 ---- RNA_Seq_ANWG_Mincognita_group3: 1 ---- Mincognita_EST_J2: 2
M. incognita	Minc17819	444	BLAST - Meloidogyne: No - Others: No ---- OrthoMCL - Meloidogyne: M_hapla : 1 - Others: No	RNA_Seq_ANWC_Mincognita_males: 2
M. incognita	Minc17871	155	BLAST - Meloidogyne: No - Others: 1 hit in Pseudomonas syringae pv. syringae B728a. 1 hit in Pseudomonas syringae. 1 hit in Pseudomonas syringae pv. syringae (belongs to Pseudomonas syringae). ---- OrthoMCL - Meloidogyne: No - Others: No	Nembase_6_Meloidogyne: 1 hit in Meloidogyne arenaria. ---- RNA_Seq_ANSA_Mincognita_mix: 1 ---- RNA_Seq_ANWA_Mincognita_eggs: 1 ---- RNA_Seq_ANWB_Mincognita_females: 1 ---- Mincognita_EST_J2: 2
M. incognita	Minc17912	546	BLAST - Meloidogyne: No - Others: No ---- OrthoMCL - Meloidogyne: M_hapla : 1 - Others: No	dbEST_Mincognita: 1 ---- Nembase_6_Meloidogyne: 1 hit in Meloidogyne incognita. ---- RNA_Seq_ANSA_Mincognita_mix: 1 ---- RNA_Seq_ANWA_Mincognita_eggs: 2 ---- EST_All_August_2009: 1
M. incognita	Minc17987	477	BLAST - Meloidogyne: No - Others: No ---- OrthoMCL - Meloidogyne: M_hapla : 1 - Others: No	RNA_Seq_ANSA_Mincognita_mix: 1 ---- RNA_Seq_ANWA_Mincognita_eggs: 1 ---- RNA_Seq_ANWB_Mincognita_females: 1 ---- RNA_Seq_ANWC_Mincognita_males: 1 ---- RNA_Seq_ANWD_Mincognita_J3J4: 1 ---- RNA_Seq_ANWF_Mincognita_group2: 1 ---- EST_All_August_2009: 1
M. incognita	Minc18241	216	BLAST - Meloidogyne: No - Others: No ---- OrthoMCL - Meloidogyne: M_hapla : 1 - Others: No	RNA_Seq_ANWF_Mincognita_group2: 1
M. incognita	Minc18310	58	BLAST - Meloidogyne: No - Others: 1 hit in Pratylenchus coffeae (belongs to Tylenchida). ---- OrthoMCL - Meloidogyne: No - Others: No	dbEST_Mincognita: 1		Cellulase
M. incognita	Minc18311b	306	BLAST - Meloidogyne: No - Others: 1 hit in Radopholus similis. ---- OrthoMCL - Meloidogyne: No - Others: No	dbEST_Mincognita: 1 ---- Nembase_6_Meloidogyne: 1 hit in Meloidogyne incognita. ---- RNA_Seq_ANSA_Mincognita_mix: 1 ---- Mincognita_EST_J2: 2	Cellulase (glycosyl hydrolase family 5)	Cellulase
M. incognita	Minc18444	254	BLAST - Meloidogyne: No - Others: No ---- OrthoMCL - Meloidogyne: M_hapla : 1 - Others: No	Nembase_6_Meloidogyne: 1 hit in Meloidogyne javanica. 1 hit in Meloidogyne incognita. ---- RNA_Seq_ANSA_Mincognita_mix: 1 ---- EST_All_August_2009: 1 ---- Mincognita_EST_J2: 2
M. incognita	Minc18502	161	BLAST - Meloidogyne: No - Others: No ---- OrthoMCL - Meloidogyne: M_hapla : 1 - Others: No	RNA_Seq_ANWF_Mincognita_group2: 2 ---- RNA_Seq_ANWG_Mincognita_group3: 1
M. incognita	Minc18622	241	BLAST - Meloidogyne: No - Others: No ---- OrthoMCL - Meloidogyne: M_hapla : 1 - Others: B_malayi : 1	RNA_Seq_ANWA_Mincognita_eggs: 1 ---- Mincognita_EST_J2: 2	Lipase (class 3)
M. incognita	Minc18636	312	BLAST - Meloidogyne: No - Others: No ---- OrthoMCL - Meloidogyne: M_hapla : 1 - Others: No	RNA_Seq_ANSA_Mincognita_mix: 1 ---- RNA_Seq_ANWB_Mincognita_females: 2 ---- RNA_Seq_ANWD_Mincognita_J3J4: 1 ---- RNA_Seq_ANWF_Mincognita_group2: 1 ---- RNA_Seq_ANWG_Mincognita_group3: 1
M. incognita	Minc18697a	289	BLAST - Meloidogyne: 1 hit in Meloidogyne javanica. - Others: 2 hits in Aphelenchus avenae (belongs to Tylenchida). 6 hits in Globodera rostochiensis. 9 hits in Heterodera glycines. 1 hit in Ditylenchus africanus (belongs to Tylenchida). 1 hit in Heterodera avenae (belongs to Tylenchida). 2 hits in Ditylenchus destructor (belongs to Tylenchida). 2 hits in Heterodera schachtii. 1 hit in Pratylench…	dbEST_Mincognita: 1 ---- Mincognita_EST_J2: 2	Cellulase (glycosyl hydrolase family 5)	Cellulase
M. incognita	Minc18697b	258	BLAST - Meloidogyne: 1 hit in Meloidogyne hapla. 1 hit in Meloidogyne arenaria. 1 hit in Meloidogyne javanica. - Others: 2 hits in Aphelenchus avenae (belongs to Tylenchida). 1 hit in Pectobacterium atrosepticum SCRI1043. 2 hits in Globodera rostochiensis. 4 hits in Heterodera glycines. 1 hit in Heterodera avenae (belongs to Tylenchida). 1 hit in Heterodera schachtii. 3 hits in Radopholus similis…	dbEST_Mincognita: 1 ---- Nembase_6_Meloidogyne: 1 hit in Meloidogyne incognita. ---- Mincognita_EST_J2: 2	Cellulase (glycosyl hydrolase family 5)	Cellulase
M. incognita	Minc18739	398	BLAST - Meloidogyne: No - Others: 1 hit in Xanthomonas campestris pv. campestris str. B100 (belongs to Xanthomonas campestris pv. campestris). 1 hit in Xanthomonas campestris pv. vesicatoria str. 85-10. 1 hit in Xanthomonas oryzae pv. oryzae KACC10331. 1 hit in Xanthomonas campestris pv. campestris str. ATCC 33913. 1 hit in Xanthomonas oryzae pv. oryzae MAFF 311018. 1 hit in Streptomyces scabiei …	EST_All_August_2009: 1	O-Glycosyl hydrolase family 30	Xylanase
M. incognita	Minc18743	254	BLAST - Meloidogyne: 1 hit in Meloidogyne javanica. - Others: 2 hits in Bursaphelenchus xylophilus (belongs to Tylenchida). 2 hits in Aphelenchus avenae (belongs to Tylenchida). 4 hits in Nectria haematococca mpVI 77-13-4 (belongs to Nectria haematococca mpVI). 21 hits in Phytophthora infestans T30-4 (belongs to Phytophthora infestans). 1 hit in Gibberella zeae. 3 hits in Globodera tabacum virgin…	dbEST_Mincognita: 1 ---- Nembase_6_Meloidogyne: 1 hit in Meloidogyne incognita. ---- RNA_Seq_ANWD_Mincognita_J3J4: 2 ---- RNA_Seq_ANWG_Mincognita_group3: 1	Pectate lyase	Pectate lyase
M. incognita	Minc18827	70	BLAST - Meloidogyne: No - Others: 1 hit in Myzus persicae (belongs to Aphididae). 4 hits in Bombyx mori (belongs to Lepidoptera). ---- OrthoMCL - Meloidogyne: No - Others: B_malayi : 1	Nembase_2_Bursaphelencus: 1 hit in Bursaphelencus xylophilus.	Neurotransmitter-gated ion-channel ligand binding domain
M. incognita	Minc18875a	102	BLAST - Meloidogyne: No - Others: No ---- OrthoMCL - Meloidogyne: M_hapla : 1 - Others: No	dbEST_Mincognita: 76 ---- Nembase_6_Meloidogyne: 1 hit in Meloidogyne incognita. 1 hit in Meloidogyne hapla. ---- RNA_Seq_ANWG_Mincognita_group3: 1
M. incognita	Minc18889	70	BLAST - Meloidogyne: No - Others: No ---- OrthoMCL - Meloidogyne: M_hapla : 1 - Others: No	dbEST_Mincognita: 10 ---- Nembase_6_Meloidogyne: 1 hit in Meloidogyne incognita. ---- RNA_Seq_ANSA_Mincognita_mix: 1
M. incognita	Minc19090a	335	BLAST - Meloidogyne: 1 hit in Meloidogyne javanica. - Others: 2 hits in Aphelenchus avenae (belongs to Tylenchida). 4 hits in Globodera rostochiensis. 9 hits in Heterodera glycines. 1 hit in Ditylenchus africanus (belongs to Tylenchida). 1 hit in Heterodera avenae (belongs to Tylenchida). 1 hit in Ditylenchus destructor (belongs to Tylenchida). 2 hits in Heterodera schachtii. 1 hit in Pratylenchu…	dbEST_Mincognita: 1 ---- Mincognita_EST_J2: 2	Cellulase (glycosyl hydrolase family 5)	Cellulase
M. incognita	Minc19090b	304	BLAST - Meloidogyne: No - Others: 2 hits in Aphelenchus avenae (belongs to Tylenchida). 3 hits in Heterodera glycines. 1 hit in Heterodera avenae (belongs to Tylenchida). 1 hit in Heterodera schachtii. 3 hits in Radopholus similis. 1 hit in Globodera tabacum solanacearum (belongs to Tylenchida). 2 hits in Pratylenchus penetrans. ---- OrthoMCL - Meloidogyne: No - Others: No	dbEST_Mincognita: 1 ---- Nembase_6_Meloidogyne: 1 hit in Meloidogyne incognita. ---- Mincognita_EST_J2: 2	Cellulase (glycosyl hydrolase family 5)	Cellulase
