# Supplementary material for: Identification of Novel Target Genes for Safer and More Specific Control of Root-Knot Nematodes from a Pan-Genome Mining
Source: PLoS Pathog. 2013 Oct 31;9(10):e1003745. doi: 10.1371/journal.ppat.1003745 (PMC3814813; doi:10.1371/journal.ppat.1003745)
Supplement: Table S3 — Percent reduction in number of egg masses and galls after siRNA treatment. For the 16 genes tested with siRNA treatment, we report the percent reduction of the number of egg masses or of the number of galls. We list gene accession numbers and the category (effector-like or putative transcription factor). Values of percent reduction in the numbers of galls or egg masses compared to control are accompanied with standard error of the mean (SEM) values and a significance code for the associated p-value. (XLS) [file ppat.1003745.s007.xls]

## Sheet: Feuil1
		replicate 1			replicate 2			replicate 1			replicate 2
Gene	Category	% gall reduction	SEM	pvalue	% gall reduction	SEM ±	pvalue	% egg mass reduction	SEM ±	pvalue	% egg mass reduction	SEM ±	pvalue
Minc07817	Putative transcription factor	52.9861	5.01706	***	-12.5257	10.2287		43.5897	5.69181	***	41.5638	9.32859	**
Minc00801	Effector-like protein	21.2253	6.24		25.7491	4.28	*	31.0699	6.4639	**	32.8654	3.78501	**
Minc01632	Effector-like protein	57.4808	3.29	***	43.6667	4.05	***	70.0915	3.34225	***	54.1702	6.26554	***
Minc02483	Effector-like protein	30.6782	4	*	54.3768	3.53	***	39.5427	7.08036	***	60.8469	4.48851	***
Minc03313	Effector-like protein	57.7459	6.86	***	18.3862	4.48		53.1505	6.17615	***	34.0737	5.70341	**
Minc03866	Effector-like protein	38.3562	6.12	***	41.196	2.66	***	50.2613	6.53926	***	31.2993	5.00137	*
Minc05001	Effector-like protein	33.0288	4.94285	***	51.5427	5.87152	***	28.2704	5.56703	*	71.1244	3.41935	***
Minc08013	Effector-like protein	33.6945	4.78488	***	44.471	7.35098	***	13.4604	7.72646		53.9957	6.45423	***
Minc08014	Effector-like protein	21.0819	3.85849	*	17.2308	5.89493		4.04234	6.12496		24.8886	6.96295	*
Minc08335	Effector-like protein	60.8443	3.84157	***	17.1853	3.60129		56.0126	5.46136	***	28.2651	4.27778	**
Minc09526	Effector-like protein	24.2006	4.05983	**	29.1983	4.6843	**	37.0805	3.99981	***	39.7412	4.51076	***
Minc10706	Effector-like protein	-16.2404	7.36015		31.4607	7.19721	**	-3.90638	6.98827		49.264	7.18218	***
Minc12224	Effector-like protein	3.07515	10.0835		13.2484	5.48462		27.9761	7.47588	*	28.7082	5.96673	*
Minc14652	Effector-like protein	10.287	6.69221		36.4667	5.43433	***	21.9878	8.2885		41.4718	5.77509	***
Minc17987	Effector-like protein	-7.97711	6.70817		27.5362	5.20883	*	-9.75442	8.52827		20.1731	7.11073
Minc17713	Effector-like protein	17.7813	5.66303		53.5162	4.3828	***	29.1875	5.68769	*	64.2105	3.51491	***
	significant and reproducible reduction of both the number of egg masses and galls						*	significant
	significant and reproducible reduction of either the number of egg masses or galls						**	very significant
	not reproducible significant reduction						***	highly significant
