# Supplementary material for: Identification of Novel Target Genes for Safer and More Specific Control of Root-Knot Nematodes from a Pan-Genome Mining
Source: PLoS Pathog. 2013 Oct 31;9(10):e1003745. doi: 10.1371/journal.ppat.1003745 (PMC3814813; doi:10.1371/journal.ppat.1003745)
Supplement: Table S4 — Expression pattern of the 16 novel candidate targets according to RNA-seq data. The expression level for the 16 novel candidate target genes in each of the 6 developmental life stages (from left to right: eggs to adults) according to RNA-seq data. Values correspond to RPKM (reads per kilobase per million mapped reads) obtained by aligning RNA-seq cleaned reads to the M. incognita genome. A color gradient from red to green indicate low to high RPKM values for each gene (row), individually. (XLSX) [file ppat.1003745.s008.xlsx]

## Sheet: Feuil1
gene_minc	identifiants	fpkm_oeuf	fpkm_femelle	fpkm_male	fpkm_group2	fpkm_group3	fpkm_j3j4	fpkm_j2
Minc00801	XLOC_001307	6.17532	2.50278	0.489185	42.4724	134.115	45.8235	1.32002
Minc00801	XLOC_001335	66.59	1.36045	14.6685	405.764	987.462	384.373	19.1389
Minc01632	XLOC_011549	353.786	15.4576	58.5813	0	151.005	214.208	0
Minc01632	XLOC_011576	598.497	7.51798	27.0308	86.3878	422.844	557.368	13.1631
Minc02483	XLOC_016480	20.9364	3.75866	37.7447	37.3272	18.9106	7.52943	19.1214
Minc03313	XLOC_020260	67.1211	6.20642	4.09484	45.4818	114.996	355.186	4.13241
Minc03866	XLOC_022448	2.46157	5.31664	1.80913	0.217568	0.639866	0.704669	59.3037
Minc05001	XLOC_002433	4.95726	90.1173	13.4638	7.21353	11.8007	6.72319	10.9297
Minc08013	XLOC_010768	3.08658	6.88574	130.107	7.47038	8.36859	2.8816	6.24806
Minc08014	XLOC_010769	0	3833.2	22.0396	606.03	486.778	218.69	4.79731
Minc08335	XLOC_011485	3.33902	5.10239	4.76986	1.40919	0.125565	0	4.84948
Minc09526	XLOC_013752	2.52599	8.12643	38.3914	3.21718	2.77397	2.973	2.77792
Minc10706,Minc10707	XLOC_015628	9.04788	2.21589	93.7459	8.7421	43.832	37.9089	17.2517
Minc12224	XLOC_018149	14.7493	19.71	398.888	11.0084	14.5107	16.9807	2.48847
Minc14652	XLOC_022532	1.42977	0.257569	3.67036	413.378	401.087	495.272	2.0369
Minc17713	XLOC_005173	13.2949	2.52135	4.32339	25.1925	8.2492	11.5218	4.4753
Minc17987	XLOC_006023	7.71581	9.77094	30.6667	29.4766	17.0151	12.8133	79.3524
Minc07817	XLOC_010273	16.9633	16.9382	24.6767	13.9392	15.2286	6.97703	5.14972

## Sheet: Feuil2
Genes	eggs	early sedentary	paras. sedentary	J3 and J4 larvae	adult females	adult males
Minc00801	6.17532	42.4724	134.115	45.8235	2.50278	0.489185
Minc01632	598.497	86.3878	422.844	557.368	7.51798	27.0308
Minc02483	20.9364	37.3272	18.9106	7.52943	3.75866	37.7447
Minc03313	67.1211	45.4818	114.996	355.186	6.20642	4.09484
Minc03866	2.46157	0.217568	0.639866	0.704669	5.31664	1.80913
Minc05001	4.95726	7.21353	11.8007	6.72319	90.1173	13.4638
Minc07817	16.9633	13.9392	15.2286	6.97703	16.9382	24.6767
Minc08013	3.08658	7.47038	8.36859	2.8816	6.88574	130.107
Minc08014	0	606.03	486.778	218.69	3833.2	22.0396
Minc08335	3.33902	1.40919	0.125565	0	5.10239	4.76986
Minc09526	2.52599	3.21718	2.77397	2.973	8.12643	38.3914
Minc10706	9.04788	8.7421	43.832	37.9089	2.21589	93.7459
Minc12224	14.7493	11.0084	14.5107	16.9807	19.71	398.888
Minc14652	1.42977	413.378	401.087	495.272	0.257569	3.67036
Minc17713	13.2949	25.1925	8.2492	11.5218	2.52135	4.32339
Minc17987	7.71581	29.4766	17.0151	12.8133	9.77094	30.6667
