# Supplementary material for: Identification of Novel Target Genes for Safer and More Specific Control of Root-Knot Nematodes from a Pan-Genome Mining
Source: PLoS Pathog. 2013 Oct 31;9(10):e1003745. doi: 10.1371/journal.ppat.1003745 (PMC3814813; doi:10.1371/journal.ppat.1003745)
Supplement: Table S5 — Percent identity/length OrthoMCL. Average percent identity and query protein length of 1-to-1 orthologs between species used in the OrthoMCL analysis are indicated. We separated the dataset into two pools (i) closely related (metazoan) species, (ii) distantly related (non-metazoan) species. Lowest obtained values are represented in red. (XLS) [file ppat.1003745.s009.xls]

## Sheet: Identity-Length
IDENTITY							CLOSE (METAZOAN)
Species 1	Species 2	Mean % identity	Min.	Max.	1-1 orthologs
M. hapla	H. sapiens	44.48	21.37	97.37	970
M. hapla	C. elegans	48.29	20.65	100	3196
M. hapla	A. mellifera	45.22	20.81	95.24	2700
M. incognita	H. sapiens	45.27	21.83	84	502
M. incognita	C. elegans	48.79	20.61	100	1619
M. incognita	A. mellifera	45.67	21.45	95.09	1365
M. hapla	M. incognita	78.3	22.48	100	3452
Mean identity		50.86
excl. M. hapla / M. incognita
COVERAGE
Species 1	Species 2	Mean % length	Min.	Max.	1-1 orthologs
M. hapla	H. sapiens	72.42	6.97	100	970
M. hapla	C. elegans	74.52	5.78	100	3196
M. hapla	A. mellifera	71.26	5.98	100	2700
M. incognita	H. sapiens	71.07	7.04	100	502
M. incognita	C. elegans	74.94	9.12	100	1619
M. incognita	A. mellifera	70.43	5.14	100	1365
M. hapla	M. incognita	82.09	5.25	100	3452
Mean query length coverage		72.44
excl. M. hapla/ M. incognita
IDENTITY							DISTANT (NON-METAZOAN)
Species 1	Species 2	Mean % identity	Min.	Max.	1-1 orthologs
M. hapla	A. thaliana	39.98	18.47	85.39	919
M. hapla	F. graminearum	40.27	18.98	89.84	1526
M. hapla	M. grisea	40.33	20.23	91.2	1490
M. incognita	A. thaliana	39.57	20.08	74.12	472
M. incognita	F. graminearum	40.74	19.79	94.74	774
M. incognita	M. grisea	40.84	20.34	94.74	772
Mean identity			40.2883
COVERAGE
Species 1	Species 2	Mean % length	Min.	Max.	1-1 orthologs
M. hapla	A. thaliana	69	5.14	99.92	919
M. hapla	F. graminearum	69.65	8.48	99.92	1526
M. hapla	M. grisea	69.33	5.1	99.9	1490
M. incognita	A. thaliana	68.29	7.72	99.81	472
M. incognita	F. graminearum	69.33	7.9	99.9	774
M. incognita	M. grisea	68.68	6.52	99.9	772
Mean query length coverage			69.0467
